# Supplementary material for: Comprehensive genomic and epigenomic analysis in cancer of unknown primary guides molecularly-informed therapies despite heterogeneity
Source: Nat Commun. 2022 Aug 2;13:4485. doi: 10.1038/s41467-022-31866-4 (PMC9346116; doi:10.1038/s41467-022-31866-4)
Supplement: Supplementary file 7 — Supplementary Data 4 [file 41467_2022_31866_MOESM7_ESM.xlsx]

## Sheet: 4.1 germline variants
Supplementary Data 4.1: Rare variants of unknown significance (VUS) and pathogenic / likely pathogenic germline variants (P/LP) amongst 101 cancer predisposition genes
CUP-ID	UniqueVariantID	Gene	Transcript.Version	cDNA change	Protein change	Functional consequence	consensus classification	LOH annotation for P/LP
CUP-04	12_133241978_C_A	POLE	NM_006231.3	c.2378G>T	p.R793L	missense	VUS
CUP-04	17_17129540_G_T	FLCN	NM_144997.7	c.346C>A	p.Q116K	missense	VUS
CUP-06	11_2905311_G_A	CDKN1C	NM_000076.2	c.874C>T	p.P292S	missense	VUS
CUP-07	2_215646149_C_T	BARD1	NM_000465.4	c.449G>A	p.R150Q	missense	VUS
CUP-08	9_97933361_C_T	FANCC	NM_000136.2	c.521G>A	p.R174Q	missense	VUS
CUP-08	X_14861977_C_G	FANCB	NM_152633.3	c.2292G>C	p.E764D	missense	VUS
CUP-10	11_119170358_A_G	CBL	NM_005188.3	c.2588A>G	p.N863S	missense	VUS
CUP-10	15_91295027_AAAG_A	BLM	NM_000057.4	c.819_821delGAA	p.K273del	in-frame	VUS
CUP-10	16_14042130_A_G	ERCC4	NM_005236.2	c.2677A>G	p.N893D	missense	VUS
CUP-10	3_10116301_A_C	FANCD2	NM_033084.4	c.2803A>C	p.I935L	missense	VUS
CUP-12	8_90960121_C_T	NBN	NM_002485.4	c.1846-1G>A	p.?	splice	P/LP	FALSE
CUP-13	1_241661227_A_ATTT	FH	NM_000143.3	c.1431_1433dupAAA	p.K477dup	in-frame	VUS
CUP-13	22_29091856_AG_A	CHEK2	NM_007194.4	c.1100delC	p.T367fs*15	frameshift	P/LP	FALSE
CUP-14	2_215645450_A_T	BARD1	NM_000465.4	c.1148T>A	p.M383K	missense	VUS
CUP-15	9_98241359_C_T	PTCH1	NM_000264.4	c.1138G>A	p.E380K	missense	VUS
CUP-17	16_89838107_T_A	FANCA	NM_000135.4	c.2130A>T	p.R710S	missense	VUS
CUP-18	17_56772540_A_C	RAD51C	NM_058216.3	c.394A>C	p.T132P	missense	VUS
CUP-18	17_74474944_G_A	RHBDF2	NM_024599.5	c.703C>T	p.R235C	missense	VUS
CUP-19	7_116414936_T_A	MET	NM_001127500.3	c.3084T>A	p.D1028E	missense	VUS
CUP-19	9_135797351_G_A	TSC1	NM_000368.4	c.518C>T	p.A173V	missense	VUS
CUP-21	2_215632365_T_C	BARD1	NM_000465.4	c.1409A>G	p.N470S	missense	VUS
CUP-22	11_108155171_C_A	ATM	NM_000051.3	c.3964C>A	p.L1322I	missense	VUS
CUP-22	16_3779278_C_T	CREBBP	NM_004380.2	c.5770G>A	p.V1924M	missense	VUS
CUP-24	11_67257612_G_A	AIP	NM_003977.4	c.572G>A	p.R191H	missense	VUS
CUP-24	14_105241459_C_T	AKT1	NM_001014432.1	c.521G>A	p.R174H	missense	VUS
CUP-26	11_108201108_T_G	ATM	NM_000051.3	c.7475T>G	p.L2492R	missense	VUS
CUP-26	16_3645613_C_T	SLX4	NM_032444.4	c.2006G>A	p.R669H	missense	VUS
CUP-27	3_10076909_A_G	FANCD2	NM_033084.4	c.430A>G	p.I144V	missense	VUS
CUP-27	3_128204632_A_C	GATA2	NM_032638.4	c.809T>G	p.F270C	missense	VUS
CUP-29	17_29701148_G_A	NF1	NM_000267.3	c.8432G>A	p.R2811H	missense	VUS
CUP-30	16_50818359_G_A	CYLD	NM_015247.2	c.1946G>A	p.R649K	missense	VUS
CUP-30	19_11169521_C_T	SMARCA4	NM_001128849.1	c.4687C>T	p.L1563F	missense	VUS
CUP-31	16_23646617_G_T	PALB2	NM_024675.3	c.1250C>A	p.S417Y	missense	VUS
CUP-31	19_50905959_C_A	POLD1	NM_001256849.1	c.931C>A	p.R311S	missense	VUS
CUP-32	13_103528246_A_C	ERCC5	NM_000123.3	c.3554A>C	p.K1185T	missense	VUS
CUP-32	17_41234451_G_A	BRCA1	NM_007294.3	c.4327C>T	p.R1443*	stop gain	P/LP	FALSE
CUP-33	3_14197947_A_G	XPC	NM_004628.4	c.1921T>C	p.Y641H	missense	VUS
CUP-33	4_55593437_G_A	KIT	NM_000222.2	c.1594G>A	p.V532I	missense	VUS
CUP-34	15_91306358_G_A	BLM	NM_000057.4	c.2045G>A	p.G682D	missense	VUS
CUP-34	16_14015897_A_G	ERCC4	NM_005236.2	c.217A>G	p.I73V	missense	VUS
CUP-34	16_3817882_G_A	CREBBP	NM_004380.2	c.3089C>T	p.S1030F	missense	VUS
CUP-34	2_128036846_G_A	ERCC3	NM_000122.1	c.1633C>T	p.Q545*	stop gain	P/LP	FALSE
CUP-34	8_119123072_C_T	EXT1	NM_000127.2	c.214G>A	p.E72K	missense	VUS
CUP-36	11_119170358_A_G	CBL	NM_005188.3	c.2588A>G	p.N863S	missense	VUS
CUP-37	16_89866027_T_G	FANCA	NM_000135.4	c.812A>C	p.Q271P	missense	VUS
CUP-37	5_112176308_G_A	APC	NM_000038.6	c.5017G>A	p.E1673K	missense	VUS
CUP-38	10_88659852_A_G	BMPR1A	NM_004329.2	c.499A>G	p.M167V	missense	VUS
CUP-38	8_145737927_A_G	RECQL4	NM_004260.3	c.2903T>C	p.V968A	missense	VUS
CUP-40	12_133208923_T_G	POLE	NM_006231.3	c.6308A>C	p.E2103A	missense	VUS
CUP-40	16_50828334_G_A	CYLD	NM_015247.2	c.2681G>A	p.R894Q	missense	VUS
CUP-40	17_59934482_G_A	BRIP1	NM_032043.2	c.316C>T	p.R106C	missense	VUS
CUP-42	11_64577299_C_A	MEN1	NM_130799.2	c.283G>T	p.A95S	missense	VUS
CUP-42	17_59821830_C_A	BRIP1	NM_032043.2	c.2220G>T	p.Q740H	missense	VUS
CUP-43	10_100177358_C_T	HPS1	NM_000195.5	c.2066G>A	p.R689Q	missense	VUS
CUP-43	7_6026637_T_C	PMS2	NM_000535.7	c.1759A>G	p.S587G	missense	VUS
CUP-44	4_55593458_A_G	KIT	NM_000222.2	c.1615A>G	p.I539V	missense	VUS
CUP-44	7_148516722_T_C	EZH2	NM_004456.4	c.965A>G	p.N322S	missense	VUS
CUP-45	12_133254296_C_A	POLE	NM_006231.3	c.588G>T	p.Q196H	missense	VUS
CUP-48	2_47637423_A_G	MSH2	NM_000251.2	c.557A>G	p.N186S	missense	VUS
CUP-50	17_33443923_G_A	RAD51D	NM_001142571.1	c.278C>T	p.S93L	missense	VUS
CUP-51	10_43607598_G_A	RET	NM_020975.6	c.1574G>A	p.R525Q	missense	VUS
CUP-51	2_29416753_T_G	ALK	NM_004304.5	c.4200A>C	p.E1400D	missense	VUS
CUP-52	2_47703678_G_C	MSH2	NM_000251.2	c.2178G>C	p.M726I	missense	VUS
CUP-52	2_48025903_T_C	MSH6	NM_000179.2	c.781T>C	p.S261P	missense	VUS
CUP-53	19_50912440_C_T	POLD1	NM_001256849.1	c.1954C>T	p.R652W	missense	VUS
CUP-54	3_52436832_C_T	BAP1	NM_004656.4	c.1946G>A	p.C649Y	missense	VUS
CUP-55	16_2125824_A_G	TSC2	NM_000548.5	c.2570A>G	p.Y857C	missense	VUS
CUP-55	16_2138565_G_A	TSC2	NM_000548.5	c.5378G>A	p.R1793Q	missense	VUS
CUP-55	17_74470856_C_T	RHBDF2	NM_024599.5	c.1345G>A	p.V449M	missense	VUS
CUP-59	3_52442612_C_T	BAP1	NM_004656.4	c.133G>A	p.G45R	missense	VUS
CUP-61	10_88683202_G_A	BMPR1A	NM_004329.2	c.1412G>A	p.R471H	missense	VUS
CUP-61	11_111957680_C_G	SDHD	NM_003002.4	c.49C>G	p.R17G	missense	VUS
CUP-63	12_133208903_T_C	POLE	NM_006231.3	c.6328A>G	p.K2110E	missense	VUS
CUP-63	5_112157678_G_A	APC	NM_000038.6	c.1398G>A	p.M466I	missense	VUS
CUP-64	9_21994137_C_T	CDKN2A	NM_058195.3	c.193+1G>A	p.?	splice	P/LP	TRUE
CUP-64	9_98224245_C_T	PTCH1	NM_000264.4	c.2596G>A	p.G866R	missense	VUS
CUP-65	10_100184083_C_T	HPS1	NM_000195.5	c.1384G>A	p.G462R	missense	VUS
CUP-65	11_533880_G_A	HRAS	NM_005343.4	c.176C>T	p.A59V	missense	VUS
CUP-66	16_14042094_C_G	ERCC4	NM_005236.2	c.2641C>G	p.Q881E	missense	VUS
CUP-66	9_135797313_C_T	TSC1	NM_000368.4	c.556G>A	p.A186T	missense	VUS
CUP-67	11_108122694_C_T	ATM	NM_000051.3	c.1738C>T	p.L580F	missense	VUS
CUP-68	5_112174944_C_T	APC	NM_000038.6	c.3653C>T	p.T1218M	missense	VUS

## Sheet: 4.2 germline genes
Supplementary Data 4.2: Cancer predisposition genes that were used for rare variant filtering
Gene Symbol (HGNC)	Gene ANNOTATION with public data (HGNC = Human Gene Nomenclature Comittee)
	Gene Name (HGNC)	OMIM-G	Gene ID (NCBI)
AIP	aryl hydrocarbon receptor interacting protein	605555	9049
AKT1	AKT serine/threonine kinase 1	164730	207
ALK	ALK receptor tyrosine kinase	105590	238
APC	APC regulator of WNT signaling pathway	611731	324
ATM	ATM serine/threonine kinase	607585	472
BAP1	BRCA1 associated protein 1	603089	8314
BARD1	BRCA1 associated RING domain 1	601593	580
BLM	BLM RecQ like helicase	604610	641
BMPR1A	bone morphogenetic protein receptor type 1A	601299	657
BRCA1	BRCA1 DNA repair associated	113705	672
BRCA2	BRCA2 DNA repair associated	600185	675
BRIP1	BRCA1 interacting protein C-terminal helicase 1	605882	83990
BUB1B	BUB1 mitotic checkpoint serine/threonine kinase B	602860	701
CBL	Cbl proto-oncogene	165360	867
CDC73	cell division cycle 73	607393	79577
CDH1	cadherin 1	192090	999
CDK4	cyclin dependent kinase 4	123829	1019
CDKN1B	cyclin dependent kinase inhibitor 1B	600778	1027
CDKN1C	cyclin dependent kinase inhibitor 1C	600856	1028
CDKN2A	cyclin dependent kinase inhibitor 2A	600160	1029
CHEK2	checkpoint kinase 2	604373	11200
CREBBP	CREB binding protein	600140	1387
CYLD	CYLD lysine 63 deubiquitinase	605018	1540
DDB2	damage specific DNA binding protein 2	600811	1643
DICER1	dicer 1, ribonuclease III	606241	23405
DIS3L2	DIS3 like 3'-5' exoribonuclease 2	614184	129563
EPCAM	epithelial cell adhesion molecule	185535	4072
ERCC2	ERCC excision repair 2, TFIIH core complex helicase subunit	126340	2068
ERCC3	ERCC excision repair 3, TFIIH core complex helicase subunit	133510	2071
ERCC4	ERCC excision repair 4, endonuclease catalytic subunit	133520	2072
ERCC5	ERCC excision repair 5, endonuclease	133530	2073
EXT1	exostosin glycosyltransferase 1	608177	2131
EXT2	exostosin glycosyltransferase 2	608210	2132
EZH2	enhancer of zeste 2 polycomb repressive complex 2 subunit	601573	2146
FANCA	FA complementation group A	607139	2175
FANCB	FA complementation group B	300515	2187
FANCC	FA complementation group C	613899	2176
FANCD2	FA complementation group D2	613984	9049
FANCE	FA complementation group E	613976	207
FANCF	FA complementation group F	613897	238
FANCG	FA complementation group G	602956	324
FANCI	FA complementation group I	611360	472
FANCL	FA complementation group L	608111	8314
FH	fumarate hydratase	136850	580
FLCN	folliculin	607273	641
GATA2	GATA binding protein 2	137295	657
GPC3	glypican 3	300037	672
HPS1	HPS1 biogenesis of lysosomal organelles complex 3 subunit 1	604982	83990
HRAS	HRas proto-oncogene, GTPase	190020	701
KIT	KIT proto-oncogene, receptor tyrosine kinase	164920	867
MAX	MYC associated factor X	154950	79577
MEN1	menin 1	613733	999
MET	MET proto-oncogene, receptor tyrosine kinase	164860	1019
MLH1	mutL homolog 1	120436	1027
MSH2	mutS homolog 2	609309	1029
MSH6	mutS homolog 6	600678	11200
MUTYH	mutY DNA glycosylase	604933	1387
NBN	nibrin	602667	1540
NF1	neurofibromin 1	613113	1643
NF2	neurofibromin 2	607379	23405
NSD1	nuclear receptor binding SET domain protein 1	606681	129563
PALB2	partner and localizer of BRCA2	610355	1956
PDGFRA	platelet derived growth factor receptor alpha	173490	54583
PHOX2B	paired like homeobox 2B	603851	2068
PIK3CA	phosphatidylinositol-4,5-bisphosphate 3-kinase catalytic subunit alpha	171834	2071
PIK3R1	phosphoinositide-3-kinase regulatory subunit 1	171833	5295
PMS2	PMS1 homolog 2, mismatch repair system component	600259	2072
POLD1	DNA polymerase delta 1, catalytic subunit	174761	2073
POLE	DNA polymerase epsilon, catalytic subunit	174762	2131
PRKAR1A	protein kinase cAMP-dependent type I regulatory subunit alpha	188830	2132
PTCH1	patched 1	601309	2146
PTEN	phosphatase and tensin homolog	601728	2175
RAD51C	RAD51 paralog C	602774	2176
RAD51D	RAD51 paralog D	602954	9049
RB1	RB transcriptional corepressor 1	614041	207
RECQL4	RecQ like helicase 4	603780	238
RET	ret proto-oncogene	164761	324
RHBDF2	rhomboid 5 homolog 2	614404	472
RUNX1	RUNX family transcription factor 1	151385	8314
SBDS	SBDS ribosome maturation factor	607444	580
SDHA	succinate dehydrogenase complex flavoprotein subunit A	600857	641
SDHAF2	succinate dehydrogenase complex assembly factor 2	613019	657
SDHB	succinate dehydrogenase complex iron sulfur subunit B	185470	672
SDHC	succinate dehydrogenase complex subunit C	602413	675
SDHD	succinate dehydrogenase complex subunit D	602690	83990
SLX4	SLX4 structure-specific endonuclease subunit	613278	701
SMAD4	SMAD family member 4	600993	867
SMARCA4	SWI/SNF related, matrix associated, actin dependent regulator of chromatin, subfamily a, member 4	603254	79577
SMARCB1	SWI/SNF related, matrix associated, actin dependent regulator of chromatin, subfamily b, member 1	601607	999
STK11	serine/threonine kinase 11	602216	1019
SUFU	SUFU negative regulator of hedgehog signaling	607035	1027
TMEM127	transmembrane protein 127	613403	1028
TP53	tumor protein p53	191170	1029
TSC1	TSC complex subunit 1	605284	11200
TSC2	TSC complex subunit 2	191092	1387
VHL	von Hippel-Lindau tumor suppressor	608537	1540
WRN	WRN RecQ like helicase	604611	1643
WT1	WT1 transcription factor	607102	23405
XPA	XPA, DNA damage recognition and repair factor	611153	129563
XPC	XPC complex subunit, DNA damage recognition and repair factor	613208	1956
XRCC2	X-ray repair cross complementing 2	600375	7516
