# Supplementary material for: Comprehensive genomic and epigenomic analysis in cancer of unknown primary guides molecularly-informed therapies despite heterogeneity
Source: Nat Commun. 2022 Aug 2;13:4485. doi: 10.1038/s41467-022-31866-4 (PMC9346116; doi:10.1038/s41467-022-31866-4)
Supplement: Supplementary file 8 — Supplementary Data 5 [file 41467_2022_31866_MOESM8_ESM.xlsx]

## Sheet: 5 validation cohort
Supplementary Data 5: Validation cohort consisting of TCGA entities
Patient ID	Entity	Sarcoma Subtype
Validation-001	ACC
Validation-002	READ
Validation-003	GBM
Validation-004	CHOL
Validation-005	SARC	leiomyosarcoma
Validation-006	ACC
Validation-007	SARC	rhabdomyosarcoma
Validation-008	THCA
Validation-009	SKCM
Validation-010	SKCM
Validation-011	SARC	undifferentiatied pleomorphic sarcoma
Validation-012	SARC	synovial sarcoma
Validation-013	KIRC
Validation-014	STAD
Validation-015	COAD
Validation-016	TGCT
Validation-017	READ
Validation-018	COAD
Validation-019	PAAD
Validation-020	TGCT
Validation-021	SARC	dedifferentiated liposarcoma
Validation-022	SKCM
Validation-023	BRCA
Validation-024	OV
Validation-025	READ
Validation-026	STAD
Validation-027	SARC	leiomyosarcoma
Validation-028	READ
Validation-029	GBM
Validation-030	CESC
Validation-031	READ
Validation-032	READ
Validation-033	ACC
Validation-034	SARC	leiomyosarcoma
Validation-035	KIRC
Validation-036	PAAD
Validation-037	CESC
Validation-038	CESC
Validation-039	BRCA
Validation-040	SARC	myxofibrosarcoma
Validation-041	SARC	leiomyosarcoma
Validation-042	UVM
Validation-043	SKCM
Validation-044	TGCT
Validation-045	THCA
Validation-046	SKCM
Validation-047	CESC
Validation-048	SARC	synovial sarcoma
Validation-049	THCA
Validation-050	SARC	leiomyosarcoma
Validation-051	SARC	myxofibrosarcoma
Validation-052	READ
Validation-053	CESC
Validation-054	STAD
Validation-055	THYM
Validation-056	SARC	synovial sarcoma
Validation-057	LUAD
Validation-058	CESC
Validation-059	ACC
Validation-060	KIRP
Validation-061	STAD
Validation-062	MESO
Validation-063	PRAD
Validation-064	SARC	dedifferentiated liposarcoma
Validation-065	THYM
Validation-066	THCA
Validation-067	THCA
Validation-068	LUAD
Validation-069	MESO
Validation-070	THYM
Validation-071	READ
Validation-072	SARC	leiomyosarcoma
Validation-073	CHOL
Validation-074	CHOL
Validation-075	THCA
Validation-076	THCA
Validation-077	UVM
Validation-078	SARC	leiomyosarcoma
Validation-079	BRCA
Validation-080	THYM
Validation-081	LIHC
Validation-082	LUAD
Validation-083	BRCA
Validation-084	BRCA
Validation-085	SARC	leiomyosarcoma
Validation-086	COAD
Validation-087	THCA
Validation-088	COAD
Validation-089	SARC	leiomyosarcoma
Validation-090	LIHC
Validation-091	ACC
Validation-092	COAD
Validation-093	COAD
Validation-094	PCPG
Validation-095	UVM
Validation-096	SKCM
Validation-097	UVM
Validation-098	READ
Validation-099	SARC
Validation-100	THCA
