# Supplementary material for: Comprehensive genomic and epigenomic analysis in cancer of unknown primary guides molecularly-informed therapies despite heterogeneity
Source: Nat Commun. 2022 Aug 2;13:4485. doi: 10.1038/s41467-022-31866-4 (PMC9346116; doi:10.1038/s41467-022-31866-4)
Supplement: Supplementary file 9 — Supplementary Data 6 [file 41467_2022_31866_MOESM9_ESM.xlsx]

## Sheet: 6 prediction benchmark RNA
Supplementary Data 6: Entity prediction benchmarks using transcriptome data of 72 patients of the validation cohort
patient ID	sample	real entity	expression comparison MASTER	expression comparison TCGA	CUP-AI-Dx	cancerSCOPE highest score	cancerSCOPE consensus
Validation-002	metastasis02	READ	READ	READ	COADREAD	COADREAD_TS	COADREAD_TS
Validation-003	metastasis02	GBM	GBM	LGG	GBM	LGG_TS	TFRI_GBM_NCL_TS
Validation-004	metastasis	CHOL	CHOL	CHOL	LIHC	CHOL_TS	CHOL_TS
Validation-005	tumor	SARC	SARC	LIHC	LIHC	LIHC_TS	LIHC_TS
Validation-007	tumor	SARC	SARC	UCS	SARC	SARC_TS	SARC_TS
Validation-008	metastasis03	THCA	medullary thyroid cancer	ESCA	LUAD	LUAD_TS	LUAD_TS
Validation-010	metastasis	SKCM	SKCM	SKCM	SKCM	SKCM_TS	BLCA_TS
Validation-011	tumor	SARC	SARC	ACC	SARC	SARC_TS	SARC_TS
Validation-012	metastasis	SARC	SARC	UCS	LUAD	UCS_TS	LUAD_TS
Validation-013	tumor02	KICH	KICH	KICH	LIHC	LIHC_TS	LIHC_TS
Validation-015	metastasis	COAD	COAD	CHOL	LIHC	LIHC_NS	LIHC_NS
Validation-016	tumor02	TGCT	TGCT	TGCT	COADREAD	TGCT_TS	LUAD_TS
Validation-019	tumor	PAAD	PAAD	PAAD	PAAD	LUAD_TS	PAAD_TS
Validation-020	tumor	TGCT	TGCT	SARC	BLCA	SARC_TS	SARC_TS
Validation-021	metastasis	SARC	SARC	SARC	SARC	SARC_TS	SARC_TS
Validation-022	metastasis	SKCM	SKCM	SKCM	SKCM	SKCM_TS	SKCM_TS
Validation-023	metastasis	BRCA	BRCA	BRCA	BRCA	BRCA_TS	BRCA_TS
Validation-024	metastasis	OV	OV	OV	UCEC	UCEC_TS	OV_TS
Validation-025	metastasis	READ	urachal carcinoma	BLCA	UCEC	COADREAD_TS	CESC_SCC_TS
Validation-026	metastasis02	STAD	PAAD	READ	LIHC	LIHC_TS	LUAD_TS
Validation-027	metastasis	SARC	SARC	SARC	SARC	SARC_TS	SARC_TS
Validation-028	metastasis02	READ	READ	CHOL	LIHC	LIHC_TS	LIHC_TS
Validation-031	metastasis	READ	READ	READ	COADREAD	COADREAD_TS	COADREAD_TS
Validation-032	metastasis02	READ	COAD	COAD	LIHC	LUAD_TS	LUAD_TS
Validation-034	tumor	SARC	SARC	SARC	SARC	SARC_TS	SARC_TS
Validation-037	metastasis	CESC	OV	OV	OV	OV_TS	OV_TS
Validation-038	metastasis	CESC	large cell neuroendocrine carcinoma of the cervix	CESC	CESC	CESC_SCC_TS	CESC_SCC_TS
Validation-039	tumor02	BRCA	BRCA	BRCA	BRCA	BRCA_TS	BRCA_TS
Validation-040	tumor	SARC	SARC	SARC	SARC	SARC_TS	LUAD_TS
Validation-041	metastasis	SARC	SARC	SARC	SARC	SARC_TS	SARC_TS
Validation-042	metastasis	UVM	UVM	UVM	SKCM	NCI_GPH_DLBCL_TS	SKCM_TS
Validation-043	metastasis	SKCM	UVM	UVM	UVM	UVM_TS	UVM_TS
Validation-045	metastasis02	THCA	medullary thyroid cancer	PAAD	LUAD	LUAD_TS	LUAD_TS
Validation-046	tumor	SKCM	UVM	SKCM	SKCM	SKCM_TS	SKCM_TS
Validation-048	metastasis02	SARC	SARC	LUSC	LUAD	SARC_TS	LUSC_NS
Validation-049	metastasis	THCA	SARC	GBM	SARC	LUAD_TS	LUAD_TS
Validation-050	metastasis02	SARC	SARC	GBM	BRCA	SARC_TS	SARC_TS
Validation-051	tumor	SARC	SARC	SARC	SARC	SARC_TS	SARC_TS
Validation-053	metastasis	CESC	PAAD	PAAD	CESC	LUAD_TS	LUAD_TS
Validation-054	tumor	STAD	COAD	STAD	COADREAD	COADREAD_TS	LUAD_TS
Validation-056	metastasis	SARC	SARC	UCS	SARC	SARC_TS	SARC_TS
Validation-057	metastasis04	LUAD	LUAD	LUAD	LUAD	LUAD_TS	LUAD_TS
Validation-058	metastasis	CESC	CESC	HNSC	CESC	CESC_SCC_TS	CESC_SCC_TS
Validation-059	tumor	ACC	ACC	ACC	ACC	ACC_TS	ACC_TS
Validation-062	tumor02	MESO	MESO	MESO	MESO	MESO_TS	MESO_TS
Validation-063	metastasis	PRAD	PRAD	PRAD	PRAD	PRAD_TS	PRAD_TS
Validation-064	metastasis02	SARC	osteosarcoma	MESO	LUAD	LUAD_TS	LUAD_TS
Validation-065	metastasis	THYM	THYM	THYM	THYM	THYM_TS	BRCA_TS
Validation-066	metastasis02	THCA	anaplastic thyroid cancer	THCA	THCA	KIRC_TS	THCA_TS
Validation-068	tumor02	LUAD	LUAD	LUAD	LUAD	LUAD_TS	LUAD_TS
Validation-069	tumor	MESO	peritoneal mesothelioma	MESO	MESO	MESO_TS	MESO_TS
Validation-070	metastasis	THYM	HNSC	HNSC	THYM	LUSC_TS	LUSC_TS
Validation-072	metastasis05	SARC	undifferentiated pleomorphic sarcoma	SARC	LUAD	LUAD_TS	LUAD_TS
Validation-073	metastasis03	CHOL	CHOL	LIHC	LIHC	LIHC_TS	LIHC_TS
Validation-074	metastasis	CHOL	gall bladder carcinoma	LUAD	LIHC	LUAD_TS	LUAD_TS
Validation-075	metastasis	THCA	THCA	THCA	THCA	LUAD_TS	LUAD_TS
Validation-076	tumor02	THCA	large cell neuroendocrine carcinoma of the cervix	LUSC	LUSC	LUSC_TS	LUSC_TS
Validation-077	metastasis	UVM	UVM	UVM	SKCM	KIRP_TS	KIRP_TS
Validation-078	tumor03	SARC	SARC	SARC	SARC	SARC_TS	SARC_TS
Validation-079	tumor	BRCA	BRCA	CESC	BRCA	BRCA_TS	LUAD_TS
Validation-080	metastasis	THYM	READ	UCS	HNSC	UCS_TS	HNSC_NS
Validation-081	tumor03	LIHC	gastrointestinal stromal tumor	LIHC	LIHC	LIHC_TS	LIHC_TS
Validation-083	metastasis02	BRCA	BRCA	BRCA	BRCA	BRCA_TS	LUAD_TS
Validation-084	metastasis02	BRCA	BRCA	BRCA	BRCA	BRCA_TS	BRCA_TS
Validation-085	metastasis	SARC	SARC	SARC	SARC	SARC_TS	SARC_TS
Validation-086	metastasis05	COAD	COAD	LIHC	LIHC	COADREAD_TS	LIHC_TS
Validation-087	tumor	THCA	interdigitating dendritic cell sarcoma	THYM	SKCM	LUAD_TS	NCI_GPH_DLBCL_TS
Validation-093	metastasis02	COAD	COAD	COAD	LIHC	COADREAD_TS	COADREAD_TS
Validation-094	tumor	PCPG	BRCA	CHOL	LIHC	LIHC_TS	LIHC_TS
Validation-096	metastasis	SKCM	SKCM	SKCM	SKCM	SKCM_TS	SKCM_TS
Validation-097	metastasis	UVM	UVM	UVM	UVM	UVM_TS	UVM_TS
Validation-099	metastasis	SARC	undifferentiated thyroid cancer	LUSC	LUAD	LUAD_TS	LUAD_TS
		correct predictions:	56	41	39	40	35
green	matching prediction
red	wrong prediction
