# Supplementary material for: Comprehensive genomic and epigenomic analysis in cancer of unknown primary guides molecularly-informed therapies despite heterogeneity
Source: Nat Commun. 2022 Aug 2;13:4485. doi: 10.1038/s41467-022-31866-4 (PMC9346116; doi:10.1038/s41467-022-31866-4)
Supplement: Supplementary file 10 — Supplementary Data 7 [file 41467_2022_31866_MOESM10_ESM.xlsx]

## Sheet: 7 prediction benchmark EPIC
Supplementary Data 7: Entitiy prediction benchmarks using methylome data of 77 patients of the validation cohort
patient ID	sample	prediction methylome TCGA	real entity
Validation-001	metastasis03	PCPG	ACC
Validation-003	metastasis02	LGG	GBM
Validation-004	metastasis	CHOL	CHOL
Validation-005	tumor	SARC	SARC
Validation-006	tumor	ACC	ACC
Validation-007	tumor	SARC	SARC
Validation-008	metastasis03	PAAD	THCA
Validation-009	tumor	SKCM	SKCM
Validation-010	metastasis	SARC	SKCM
Validation-011	tumor	SARC	SARC
Validation-012	metastasis	SARC	SARC
Validation-013	tumor02	LIHC	KIRC
Validation-017	metastasis	COAD/READ	READ
Validation-018	tumor	PAAD	COAD
Validation-020	tumor	TGCT	TGCT
Validation-021	metastasis	SARC	SARC
Validation-022	metastasis	SKCM	SKCM
Validation-023	metastasis	BRCA	BRCA
Validation-024	metastasis	OV	OV
Validation-025	metastasis	COAD/READ	READ
Validation-026	metastasis02	ESCA	STAD
Validation-027	metastasis	SARC	SARC
Validation-029	tumor	LGG	GBM
Validation-030	tumor	CESC	CESC
Validation-031	metastasis	ESCA	READ
Validation-032	metastasis	COAD/READ	READ
Validation-034	tumor	SARC	SARC
Validation-035	metastasis	PAAD	KIRC
Validation-036	tumor	PAAD	PAAD
Validation-037	metastasis	UCS	CESC
Validation-038	metastasis	CESC	CESC
Validation-039	tumor02	BRCA	BRCA
Validation-040	tumor	HNSC	SARC
Validation-041	metastasis	SARC	SARC
Validation-042	metastasis	SKCM	UVM
Validation-043	metastasis	UVM	SKCM
Validation-044	tumor	TGCT	TGCT
Validation-045	metastasis02	PAAD	THCA
Validation-046	tumor	SKCM	SKCM
Validation-049	metastasis	SARC	THCA
Validation-050	metastasis02	SARC	SARC
Validation-051	tumor	SARC	SARC
Validation-052	tumor	COAD/READ	READ
Validation-053	metastasis	CESC	CESC
Validation-055	metastasis	THYM	THYM
Validation-056	metastasis	SARC	SARC
Validation-057	metastasis04	LUSC	LUAD
Validation-058	metastasis	CESC	CESC
Validation-060	metastasis03, metastasis04	KIRP	KIRP
Validation-063	metastasis	PRAD	PRAD
Validation-064	metastasis02	SARC	SARC
Validation-065	metastasis	THYM	THYM
Validation-066	metastasis02	THCA	THCA
Validation-067	metastasis	PAAD	THCA
Validation-068	tumor02	LUAD	LUAD
Validation-070	metastasis	ESCA	THYM
Validation-071	tumor	COAD/READ	READ
Validation-072	metastasis05	SARC	SARC
Validation-074	metastasis	ESCA	CHOL
Validation-077	metastasis	SKCM	UVM
Validation-079	tumor	BRCA	BRCA
Validation-080	metastasis	HNSC	THYM
Validation-081	tumor03	LIHC	LIHC
Validation-082	metastasis	PAAD	LUAD
Validation-083	metastasis02	BRCA	BRCA
Validation-084	metastasis02	BRCA	BRCA
Validation-085	metastasis	SARC	SARC
Validation-086	metastasis05	LIHC	COAD
Validation-087	tumor	SKCM	THCA
Validation-088	tumor	PAAD	COAD
Validation-090	metastasis	LIHC	LIHC
Validation-091	metastasis	ACC	ACC
Validation-094	tumor	LIHC	PCPG
Validation-095	metastasis	UVM	UVM
Validation-096	metastasis	SKCM	SKCM
Validation-097	metastasis	UVM	UVM
Validation-099	metastasis	SARC	SARC
green	matching prediction
red	similar prediction
white	wrong prediction
