# Supplementary material for: Comprehensive genomic and epigenomic analysis in cancer of unknown primary guides molecularly-informed therapies despite heterogeneity
Source: Nat Commun. 2022 Aug 2;13:4485. doi: 10.1038/s41467-022-31866-4 (PMC9346116; doi:10.1038/s41467-022-31866-4)
Supplement: Supplementary file 11 — Supplementary Data 8 [file 41467_2022_31866_MOESM11_ESM.xlsx]

## Sheet: 8 CUP entity prediction
Supplementary Data 8: Comprehensive entity prediction based on methylome, transcriptome and indicative alterations
CUP-ID	match methylome/ transcriptome TCGA prediction	methylome TCGA prediction	transcriptome TCGA prediction	transcriptomeMASTER prediction	location of biopsy	histology	indicative alterations	dominant signature AC3/4/7	comment	fresh frozen / FFPE	tissue type
CUP-01	yes	CHOL	CHOL	CHOL	liver	ADE	CHOL: FGFR2-WAC	AC3		fresh frozen	biopsy
CUP-02	n.d.	n.a.	ESCA	PAAD	n.a.	ADE	LUAD: ALK-EML4			fresh frozen	biopsy
CUP-03	yes	THYM	THYM	THYM	liver	NET	THYM: KIT p.V560D			fresh frozen	biopsy
CUP-04	no	CESC	MESO	osteosarcoma	lymph node	ADE	NUT midline: MXI1-NUTM1			fresh frozen	resection
CUP-05	n.d.	LIHC	n.a.	n.a.	liver	SCC		AC3		fresh frozen	biopsy
CUP-06	yes	UCEC	UCEC	Clear-cell adenocarcinoma, female genital organ, not otherwise specified	lung	ADE				fresh frozen	biopsy
CUP-07	n.a.	n.a.	n.a.	n.a.	liver	ADE			80% non-vital cells	fresh frozen	biopsy
CUP-08	no	PAAD	LIHC	CHOL	liver	ADE	LUAD: EZR-ERBB4	AC3		fresh frozen	biopsy
CUP-09	n.d.	PAAD	n.a.	n.a.	n.a.	SCC				FFPE	resection
CUP-10	no	PAAD	CHOL	CHOL	liver	CAR	CHOL: FGFR2-BICC1			fresh frozen	biopsy
CUP-11	yes	HNSC	HNSC	Mucoepidermoid carcinoma, submandibular gland	muscle, left pectoralis major	ADE	LUAD: ALK-EML4	AC3		fresh frozen	resection
CUP-12	n.d.	LIHC	n.a.	n.a.	liver	ADE				fresh frozen	biopsy
CUP-13	no	CHOL	PAAD	CHOL	liver	ADE				fresh frozen	biopsy
CUP-14	n.d.	n.a.	PAAD	STAD	bone marrow	ADE	STAD: ARHGAP26-CLDN18		bone marrow sample	fresh frozen	bone marrow aspirate
CUP-15	yes	LIHC	LIHC	DSRCT	liver	SCC	DSRCT: EWSR1-WT1	AC3		fresh frozen	biopsy
CUP-16	yes	HNSC	HNSC	HNSC	n.a.	SCC				fresh frozen	biopsy
CUP-17	n.a.	n.a.	n.a.	n.a.	n.a.	ADE		AC3	delivered as DNA extract	FFPE	n.a.
CUP-18	no	PAAD	COAD/READ	COAD/READ	stomach	ADE		AC3		fresh frozen	biopsy
CUP-19	n.d.	n.a.	CHOL	hodgkin lymphoma	n.a.	ADE	CHOL: IDH2 p.R172G			fresh frozen	biopsy
CUP-20	no	PAAD	LUAD	PAAD	skin	CAR	LUAD: ALK-EML4	AC4		fresh frozen	resection
CUP-21	no	ESCA	COAD/READ	COAD/READ	bone, sacrum	ADE				fresh frozen	biopsy
CUP-22	no	SARC	MESO	SARC	n.a.	SAR				fresh frozen	biopsy
CUP-23	yes	CESC	CESC	CESC	n.a.	SCC				fresh frozen	resection
CUP-24	no	LUSC	ESCA	Ovarian neuroendocrine carcinoma	n.a.	NET				fresh frozen	resection
CUP-25	yes	HNSC	HNSC	nasopharyngeal undifferentiated carcinoma	pancreas	SCC				fresh frozen	biopsy
CUP-26	yes	CHOL	CHOL	CHOL	liver	ADE				fresh frozen	biopsy
CUP-27	n.a.	n.a.	n.a.	n.a.	liver	ADE		AC3		fresh frozen	resection
CUP-28	yes	PAAD	PAAD	COAD	n.a.	ADE				fresh frozen	resection
CUP-29	yes	LIHC	LIHC	PAAD	liver	ADE				fresh frozen	biopsy
CUP-30	yes	CHOL	CHOL	CHOL	liver	ADE	CHOL: FGFR2-CLIP1			fresh frozen	biopsy
CUP-31	n.d.	n.a.	STAD	OV	n.a.	ADE				fresh frozen	resection
CUP-32	n.d.	ESCA	n.a.	n.a.	liver	CAR				fresh frozen	biopsy
CUP-33	no	LIHC	KIRP	PAAD	liver	CAR	LUAD: ALK-EML4		ALK fusion only previously reported	fresh frozen	biopsy
CUP-34	yes	SKCM	SKCM	SKCM	n.a.	MEL	SKCM: AKG-BRAF, KIAA1147-BRAF	AC7		fresh frozen	resection
CUP-35	n.a.	n.a.	n.a.	n.a.	n.a.	ADE			delivered as DNA extract	FFPE	n.a.
CUP-36	n.a.	n.a.	n.a.	n.a.	cerebrospinal fluid	ADE			lumbar puncture sample	Liquor	lumbar puncture
CUP-37	no	ESCA	TGCT	COAD	n.a.	ADE				fresh frozen	resection
CUP-38	no	BLCA	OV	OV	lymph node, axillary left	ADE		AC3		fresh frozen	resection
CUP-39	no	BLCA	CHOL	squamous cell carcinoma of the paranasal sinuses	lymph node, cervical right	ADE		AC4		fresh frozen	resection
CUP-40	no	LIHC	BLCA	follicular dendritic cell sarcoma	liver	NET		AC3		fresh frozen	biopsy
CUP-41	no	HNSC	LUSC	B-cell-non-hodgkin lymphoma	liver	ADE				fresh frozen	biopsy
CUP-42	no	PRAD	GBM	DSRCT	lymph node, cervical left	CAR	DSRCT: EWSR1-WT1			fresh frozen	biopsy
CUP-43	n.a.	n.a.	n.a.	n.a.	liver	ADE				fresh frozen	biopsy
CUP-44	no	CHOL	PAAD	PAAD	liver	ADE	CHOL: FGFR2-NOL4			fresh frozen	biopsy
CUP-45	yes	PAAD	PAAD	PAAD	n.a.	SCC		AC3		fresh frozen	biopsy
CUP-46	n.d.	n.a.	PAAD	STAD	n.a.	ADE				fresh frozen	resection
CUP-47	yes	CHOL	CHOL	gall bladder carcinoma	liver	ADE	CHOL: FGFR2-BICC1			fresh frozen	biopsy
CUP-48	yes	HNSC	HNSC	BRCA	bone, right rib	SCC		AC7	macrodissection for tumor cell enrichment	fresh frozen	resection
CUP-49	no	PAAD	LUAD	TGCT	n.a.	ADE		AC4		fresh frozen	biopsy
CUP-50	n.d.	n.a.	STAD	COAD	peritoneum	ADE				fresh frozen	resection
CUP-51	yes	BLCA	BLCA	large cell neuroendocrine carcinoma of the cervix	lymph node, supraclavicular	SCC				fresh frozen	resection
CUP-52	no	CHOL	KIRP	KIRP	adrenal gland	CAR				fresh frozen	resection
CUP-53	n.d.	COAD/READ	n.a.	n.a.	bone, right hip	ADE				fresh frozen	biopsy
CUP-54	n.a.	n.a.	n.a.	n.a.	liver	NET		AC3		fresh frozen	biopsy
CUP-55	no	ESCA	LUAD	gall bladder carcinoma	n.a.	ADE		AC4		fresh frozen	biopsy
CUP-56	n.d.	LIHC	n.a.	n.a.	liver	ADE				fresh frozen	biopsy
CUP-57	no	HNSC	BRCA	adenocarcinoma, parotid gland	n.a.	ADE				fresh frozen	biopsy
CUP-58	yes	SKCM	SKCM	SKCM	n.a.	MEL				fresh frozen	resection
CUP-59	n.d.	PAAD	n.a.	n.a.	uterine appendages	ADE				FFPE	resection
CUP-60	no	CESC	OV	epithelioid hemangioendothelioma	n.a.	CAR				fresh frozen	resection
CUP-61	no	PAAD	LUAD	CESC	lymph node, cervical left	ADE				fresh frozen	biopsy
CUP-62	no	HNSC	BRCA	adenoid cystic carcinoma, sublingual gland	soft tissue, neck left	CAR				fresh frozen	resection
CUP-63	yes	CHOL	CHOL	mixed HCC/CHOL	liver	ADE	CHOL: FGFR2-SORBS1			fresh frozen	biopsy
CUP-64	yes	SKCM	SKCM	SKCM	n.a.	MEL	SKCM: MKRN1-BRAF, SLC37A3-BRAF	AC7		fresh frozen	resection
CUP-65	n.d.	n.a.	CHOL	PAAD	liver	CAR			57% non-vital cells	fresh frozen	biopsy
CUP-66	no	LIHC	CHOL	adenocarcinoma of the small intestine	liver	ADE				fresh frozen	biopsy
CUP-67	no	ESCA	PAAD	PAAD	n.a.	ADE				fresh frozen	resection
CUP-68	n.a.	n.a.	n.a.	n.a.	liver	ADE	CHOL: IDH1 p.R132C			fresh frozen	biopsy
CUP-69	no	LIHC	PAAD	PCPG	liver	NET				fresh frozen	biopsy
CUP-70	no	CHOL	PAAD	PAAD	n.a.	ADE		AC3	ITSN1-BRAF	fresh frozen	resection
	legend histology			legend TCGA abbrevations
	ADE - adenocarinoma			LAML	Acute Myeloid Leukemia
	SCC - squamous cell carcinoma			ACC	Adrenocortical carcinoma
	CAR - carcinoma, not otherwise specified			BLCA	Bladder Urothelial Carcinoma
	NET - neuroendocrine tumor			LGG	Brain Lower Grade Glioma
	MEL - melanoma			BRCA	Breast invasive carcinoma
	SAR - sarcoma			CESC	Cervical squamous cell carcinoma and endocervical adenocarcinoma
				CHOL	Cholangiocarcinoma
	legend general			LCML	Chronic Myelogenous Leukemia
	n.a. - not available			COAD	Colon adenocarcinoma
	n.d. - not determinable			CNTL	Controls
	TCC - tumor cell content			ESCA	Esophageal carcinoma
				FPPP	FFPE Pilot Phase II
				GBM	Glioblastoma multiforme
				HNSC	Head and Neck squamous cell carcinoma
				KICH	Kidney Chromophobe
				KIRC	Kidney renal clear cell carcinoma
				KIRP	Kidney renal papillary cell carcinoma
				LIHC	Liver hepatocellular carcinoma
				LUAD	Lung adenocarcinoma
				LUSC	Lung squamous cell carcinoma
				DLBC	Lymphoid Neoplasm Diffuse Large B-cell Lymphoma
				MESO	Mesothelioma
				MISC	Miscellaneous
				OV	Ovarian serous cystadenocarcinoma
				PAAD	Pancreatic adenocarcinoma
				PCPG	Pheochromocytoma and Paraganglioma
				PRAD	Prostate adenocarcinoma
				READ	Rectum adenocarcinoma
				SARC	Sarcoma
				SKCM	Skin Cutaneous Melanoma
				STAD	Stomach adenocarcinoma
				TGCT	Testicular Germ Cell Tumors
				THYM	Thymoma
				THCA	Thyroid carcinoma
				UCS	Uterine Carcinosarcoma
				UCEC	Uterine Corpus Endometrial Carcinoma
				UVM	Uveal Melanoma
