# Supplementary material for: Comprehensive genomic and epigenomic analysis in cancer of unknown primary guides molecularly-informed therapies despite heterogeneity
Source: Nat Commun. 2022 Aug 2;13:4485. doi: 10.1038/s41467-022-31866-4 (PMC9346116; doi:10.1038/s41467-022-31866-4)
Supplement: Supplementary file 12 — Supplementary Data 9 [file 41467_2022_31866_MOESM12_ESM.xlsx]

## Sheet: 9 reference cohort
Supplementary Data 9: MASTER reference cohort and respective diagnoses
Ref-ID	diagnosis			SARC (TCGA)
Ref-0001	COAD			dedifferentiated liposarcoma
Ref-0002	insulinoma			leiomyosarcoma
Ref-0003	ewing sarcoma			undifferentiatied pleomorphic sarcoma
Ref-0004	SARC			myxofibrosarcoma
Ref-0005	BRCA			malignant peripheral nerve sheath tumor
Ref-0006	TGCT			synovial sarcoma
Ref-0007	gastrointestinal stromal tumor
Ref-0008	alveolar soft part sarcoma
Ref-0009	KIRC
Ref-0010	small cell lung carcinoma
Ref-0011	neuroendocrine tumor of the small intestine
Ref-0012	myelosarcoma
Ref-0013	cancer of unknown primary
Ref-0014	DLBC
Ref-0015	BRCA
Ref-0016	THYM
Ref-0017	SARC
Ref-0018	carcinosarcoma of the parotid gland
Ref-0019	LUAD
Ref-0020	gallbladder carcinoma
Ref-0021	epithelioid hemangioendothelioma
Ref-0022	CHOL
Ref-0023	salivary duct carcinoma of the parotid gland
Ref-0024	angiosarcoma
Ref-0025	undifferentiated round cell sarcoma
Ref-0026	neuroendocrine carcinoma of the cervix
Ref-0027	ewing sarcoma
Ref-0028	PAAD
Ref-0029	CHOL
Ref-0030	langerhans cell sarcoma
Ref-0031	neuroendocrine carcinoma of the pharynx
Ref-0032	adenoid cystic carcinoma of the parotid gland
Ref-0033	osteosarcoma
Ref-0034	rhabdomyosarcoma
Ref-0035	sarcomatoid renal cell carcinoma
Ref-0036	osteosarcoma
Ref-0037	alveolar soft part sarcoma
Ref-0038	gallbladder carcinoma
Ref-0039	neuroendocrine carcinoma of the pancreas
Ref-0040	DLBC
Ref-0041	gallbladder carcinoma
Ref-0042	LUAD
Ref-0043	squamous cell carcinoma of the vagina
Ref-0044	malignant hemangiopericytoma
Ref-0045	dermatofibrosarcoma protuberans
Ref-0046	CHOL
Ref-0047	alveolar soft part sarcoma
Ref-0048	spindle cell sarcoma
Ref-0049	gastrointestinal stromal tumor
Ref-0050	angiosarcoma
Ref-0051	rhabdomyosarcoma
Ref-0052	nk-cell lymphoma
Ref-0053	SARC
Ref-0054	hemangiopericytoma
Ref-0055	epithelioid hemangioendothelioma
Ref-0056	spindle cell sarcoma
Ref-0057	STAD
Ref-0058	CHOL
Ref-0059	epithelioid angiomyolipoma
Ref-0060	adenoid cystic carcinoma
Ref-0061	LUAD
Ref-0062	COAD
Ref-0063	squamous cell carcinoma of the oropharynx
Ref-0064	READ
Ref-0065	PAAD
Ref-0066	READ
Ref-0067	gastrointestinal stromal tumor
Ref-0068	appendiceal mucinous carcinoma
Ref-0069	COAD
Ref-0070	angiosarcoma
Ref-0071	chordoma
Ref-0072	carcinosarcoma of the submandibular gland
Ref-0073	BRCA
Ref-0074	COAD
Ref-0075	urothelial carcinoma
Ref-0076	CHOL
Ref-0077	SARC
Ref-0078	cancer of unknown primary
Ref-0079	BRCA
Ref-0080	ewing sarcoma
Ref-0081	PAAD
Ref-0082	COAD
Ref-0083	SARC
Ref-0084	BRCA
Ref-0085	SKCM
Ref-0086	cystosarcoma phyllodes
Ref-0087	acinar cell carcinoma of the parotid gland
Ref-0088	SARC
Ref-0089	CHOL
Ref-0090	neuroendocrine carcinoma of the pancreas
Ref-0091	UVM
Ref-0092	squamous cell carcinoma of the anus
Ref-0093	SARC
Ref-0094	PAAD
Ref-0095	PRAD
Ref-0096	STAD
Ref-0097	THCA
Ref-0098	neuroendocrine carcinoma of the larynx
Ref-0099	SARC
Ref-0100	ewing sarcoma
Ref-0101	rhabdomyosarcoma
Ref-0102	pinealoblastoma
Ref-0103	SKCM
Ref-0104	neuroendocrine carcinoma of the rectum
Ref-0105	fibrosarcoma
Ref-0106	neuroendocrine carcinoma of the stomach
Ref-0107	SARC
Ref-0108	STAD
Ref-0109	chondrosarcoma
Ref-0110	SARC
Ref-0111	ACC
Ref-0112	epithelioid hemangiothelioma
Ref-0113	ewing sarcoma
Ref-0114	SARC
Ref-0115	ACC
Ref-0116	COAD
Ref-0117	SARC
Ref-0118	SARC
Ref-0119	neuroendocrine tumor of the rectum
Ref-0120	neuroendocrine carcinoma of the mediastinum
Ref-0121	CHOL
Ref-0122	PAAD
Ref-0123	solitary fibrous tumor
Ref-0124	acute lymphoblastic leukemia
Ref-0125	neuroblastoma
Ref-0126	cancer of unknown primary
Ref-0127	desmoplastic small round cell tumor
Ref-0128	SARC
Ref-0129	SARC
Ref-0130	SARC
Ref-0131	COAD
Ref-0132	rhabdomyosarcoma
Ref-0133	adenocarcinoma of the small intestine
Ref-0134	BRCA
Ref-0135	cancer of unknown primary
Ref-0136	cancer of unknown primary
Ref-0137	endometrial stromal sarcoma
Ref-0138	LUAD
Ref-0139	READ
Ref-0140	endometrial stromal sarcoma
Ref-0141	SARC
Ref-0142	malignant fibrous histiocytoma
Ref-0143	myoepithelial carcinoma
Ref-0144	rhabdomyosarcoma
Ref-0145	neuroendocrine carcinoma of the gallbladder
Ref-0146	KIRC
Ref-0147	CHOL
Ref-0148	STAD
Ref-0149	ESCA
Ref-0150	aggressive fibromatosis
Ref-0151	cancer of unknown primary
Ref-0152	peripheral primitive neuroectodermal tumor
Ref-0153	BRCA
Ref-0154	osteosarcoma
Ref-0155	BRCA
Ref-0156	hemangiopericytoma
Ref-0157	gastrointestinal neuroendocrine tumor
Ref-0158	READ
Ref-0159	cancer of unknown primary
Ref-0160	t-lymphoblastic lymphoma
Ref-0161	neuroendocrine carcinoma of the prostate
Ref-0162	PAAD
Ref-0163	ACC
Ref-0164	BRCA
Ref-0165	COAD
Ref-0166	papillary meningioma
Ref-0167	SKCM
Ref-0168	neuroendocrine carcinoma of the prostate
Ref-0169	non-seminoma
Ref-0170	spindle cell sarcoma
Ref-0171	THYM
Ref-0172	THCA
Ref-0173	DLBC
Ref-0174	SKCM
Ref-0175	SKCM
Ref-0176	THCA
Ref-0177	neuroendocrine carcinoma of the testis
Ref-0178	COAD
Ref-0179	cancer of unknown primary
Ref-0180	KIRC
Ref-0181	SARC
Ref-0182	chondrosarcoma
Ref-0183	gastrointestinal stromal tumor
Ref-0184	SARC
Ref-0185	hurthle cell carcinoma of the thyroid gland
Ref-0186	SKCM
Ref-0187	SARC
Ref-0188	primary mediastinal large B cell lymphoma
Ref-0189	THCA
Ref-0190	BRCA
Ref-0191	adenoid cystic carcinoma of the salivary gland
Ref-0192	MESO
Ref-0193	PAAD
Ref-0194	PRAD
Ref-0195	chordoma
Ref-0196	TGCT
Ref-0197	sertoli leydig cell tumor of the ovary
Ref-0198	follicular lymphoma
Ref-0199	urothelial carcinoma
Ref-0200	SARC
Ref-0201	SARC
Ref-0202	solitary fibrous tumor
Ref-0203	BRCA
Ref-0204	BRCA
Ref-0205	fibrosarcoma
Ref-0206	squamous cell carcinoma of the penis
Ref-0207	neuroendocrine carcinoma urinary bladder
Ref-0208	epithelioid sarcoma
Ref-0209	BRCA
Ref-0210	SARC
Ref-0211	follicular dendritic cell sarcoma
Ref-0212	SARC
Ref-0213	cancer of unknown primary
Ref-0214	SKCM
Ref-0215	carcinoid tumor of the lung
Ref-0216	aggresive fibromatosis
Ref-0217	adenosarcoma of the uterus
Ref-0218	SARC
Ref-0219	squamous cell carcinoma of the root of the tongue
Ref-0220	SARC
Ref-0221	neuroendocrine small cell carcinoma of the thymus
Ref-0222	atypical carcinoid tumor of the lung
Ref-0223	COAD
Ref-0224	rhabdomyosarcoma
Ref-0225	LGG
Ref-0226	PAAD
Ref-0227	CESC
Ref-0228	UVM
Ref-0229	CHOL
Ref-0230	TGCT
Ref-0231	ewing sarcoma
Ref-0232	desmoplastic small round cell tumor
Ref-0233	osteosarcoma
Ref-0234	neuroendocrine carcinoma of the prostate
Ref-0235	cancer of unknown primary
Ref-0236	SARC
Ref-0237	cancer of unknown primary
Ref-0238	ewing sarcoma
Ref-0239	round cell liposarcoma
Ref-0240	STAD
Ref-0241	THYM
Ref-0242	chondrosarcoma
Ref-0243	small-blue-round-cell-tumor of the pterygopalatine fossa
Ref-0244	ewing sarcoma
Ref-0245	SARC
Ref-0246	BRCA
Ref-0247	OV
Ref-0248	STAD
Ref-0249	SARC
Ref-0250	CHOL
Ref-0251	ewing sarcoma
Ref-0252	CHOL
Ref-0253	adenoid cystic carcinoma of the parotid gland
Ref-0254	angiosarcoma
Ref-0255	small cell carcinoma of the ovary
Ref-0256	spindle cell sarcoma
Ref-0257	clear cell sarcoma
Ref-0258	chordoma
Ref-0259	READ
Ref-0260	THYM
Ref-0261	chordoma
Ref-0262	neuroendocrine carcinoma
Ref-0263	angiosarcoma
Ref-0264	SARC
Ref-0265	cancer of unknown primary
Ref-0266	PAAD
Ref-0267	cancer of unknown primary
Ref-0268	SARC
Ref-0269	atypical carcinoid tumor of the lung
Ref-0270	alveolar soft part sarcoma
Ref-0271	PAAD
Ref-0272	COAD
Ref-0273	fibrolamellar hepatocellular carcinoma
Ref-0274	PAAD
Ref-0275	gastrointestinal stromal tumor
Ref-0276	cancer of unknown primary
Ref-0277	spindle cell sarcoma
Ref-0278	STAD
Ref-0279	cancer of unknown primary
Ref-0280	phosphaturic mesenchymal tumor
Ref-0281	sweat gland carcinoma
Ref-0282	cancer of unknown primary
Ref-0283	OV
Ref-0284	BRCA
Ref-0285	OV
Ref-0286	SARC
Ref-0287	PRAD
Ref-0288	KIRP
Ref-0289	CHOL
Ref-0290	chondrosarcoma
Ref-0291	adenoid cystic carcinoma of submandibular gland
Ref-0292	PAAD
Ref-0293	solitary fibrous tumor
Ref-0294	granulosa cell carcinoma of the ovary
Ref-0295	COAD
Ref-0296	READ
Ref-0297	SARC
Ref-0298	ACC
Ref-0299	clear cell sarcoma
Ref-0300	chordoma
Ref-0301	peripheral primitive neuroectodermal tumor
Ref-0302	perivascular epithelioid cell tumour
Ref-0303	COAD
Ref-0304	READ
Ref-0305	CHOL
Ref-0306	gastrointestinal stromal tumor
Ref-0307	neuroendocrine carcinoma of the rectosigmoid junction
Ref-0308	CHOL
Ref-0309	GBM
Ref-0310	cancer of unknown primary
Ref-0311	BRCA
Ref-0312	angiolymphoid hyperplasia with eosinophilia
Ref-0313	CHOL
Ref-0314	STAD
Ref-0315	undifferentiated sarcoma
Ref-0316	large cell neuroendocrine tumor of the small intestine
Ref-0317	nasopharyngeal undifferentiated carcinoma
Ref-0318	cancer of unknown primary
Ref-0319	fibrosarcoma
Ref-0320	SARC
Ref-0321	parathyroid carcinoma
Ref-0322	solitary fibrous tumor
Ref-0323	ewing sarcoma
Ref-0324	gastrointestinal stromal tumor
Ref-0325	sinonasal undifferentiated carcinoma
Ref-0326	gastrointestinal stromal tumor
Ref-0327	CHOL
Ref-0328	small cell lung cancer
Ref-0329	SARC
Ref-0330	nasopharyngeal undifferentiated carcinoma
Ref-0331	chordoma
Ref-0332	SARC
Ref-0333	OV
Ref-0334	SARC
Ref-0335	rhabdomyosarcoma
Ref-0336	endometrial stromal sarcoma
Ref-0337	TGCT
Ref-0338	TGCT
Ref-0339	solitary fibrous tumor
Ref-0340	BRCA
Ref-0341	DLBC
Ref-0342	urachal carcinoma
Ref-0343	epithelioid malignant hemangioendothelioma
Ref-0344	UVM
Ref-0345	sarcoma, NOS
Ref-0346	parotid gland carcinoma
Ref-0347	SKCM
Ref-0348	ACC
Ref-0349	LUAD
Ref-0350	nasopharyngeal adenoid cystic carcinoma
Ref-0351	SARC
Ref-0352	TGCT
Ref-0353	ewing sarcoma
Ref-0354	follicular dendritic cell sarcoma
Ref-0355	SARC
Ref-0356	epithelioid sarcoma
Ref-0357	READ
Ref-0358	burkitt lymphoma
Ref-0359	COAD
Ref-0360	SARC
Ref-0361	GBM
Ref-0362	ESCA
Ref-0363	STAD
Ref-0364	neuroendocrine carcinoma, not otherwise specified
Ref-0365	cancer of unknown primary
Ref-0366	SARC
Ref-0367	aggressive fibromatosis
Ref-0368	peritoneal mesothelioma
Ref-0369	ESCA
Ref-0370	PCPG
Ref-0371	OV
Ref-0372	SARC
Ref-0373	SARC
Ref-0374	aggresive fibromatosis
Ref-0375	SARC
Ref-0376	interdigitating dendritic cell sarcoma
Ref-0377	pseudosarcomatous carcinoma of the uterine cervix
Ref-0378	CHOL
Ref-0379	ewing sarcoma
Ref-0380	BRCA
Ref-0381	SARC
Ref-0382	sebaceous gland carcinoma
Ref-0383	ewing sarcoma
Ref-0384	PAAD
Ref-0385	gallbladder carcinoma
Ref-0386	solitary fibrous tumor
Ref-0387	COAD
Ref-0388	CHOL
Ref-0389	cerebral melanocytoma
Ref-0390	COAD
Ref-0391	oesophagogastric junctional adenocarcinoma
Ref-0392	SARC
Ref-0393	SARC
Ref-0394	READ
Ref-0395	ACC
Ref-0396	THYM
Ref-0397	ESCA
Ref-0398	ACC
Ref-0399	mixed adenoneuroendocrine carcinoma (MANEC)
Ref-0400	UVM
Ref-0401	pancreatoblastoma
Ref-0402	fibrolamellar hepatocellular carcinoma
Ref-0403	pancreatoblastoma
Ref-0404	TGCT
Ref-0405	primary mediastinal large B cell lymphoma
Ref-0406	CHOL
Ref-0407	neuroendocrine carcinoma of the stomach
Ref-0408	multiple myeloma
Ref-0409	mixed adenoneuroendocrine carcinoma (MANEC)
Ref-0410	SARC
Ref-0411	spindle cell sarcoma
Ref-0412	neuroendocrine carcinoma of the ureter
Ref-0413	oesophagogastric junctional adenocarcinoma
Ref-0414	adenoid cystic carcinoma of the parotid gland
Ref-0415	malignant mixed mullerian tumor
Ref-0416	gastrointestinal stromal tumor
Ref-0417	READ
Ref-0418	SARC
Ref-0419	ACC
Ref-0420	clear cell sarcoma
Ref-0421	THYM
Ref-0422	THYM
Ref-0423	angiomatoid fibrous histiocytoma
Ref-0424	acinic cell carcinoma of the lung
Ref-0425	PAAD
Ref-0426	DLBC
Ref-0427	SARC
Ref-0428	small cell lung carcinoma
Ref-0429	ACC
Ref-0430	OV
Ref-0431	angiosarcoma
Ref-0432	adenoid cystic carcinoma of the parotid gland
Ref-0433	PAAD
Ref-0434	UVM
Ref-0435	adenoid cystic carcinoma of the submandibular gland
Ref-0436	SARC
Ref-0437	multiple myeloma
Ref-0438	urothelial carcinoma of the kidney
Ref-0439	chondrosarcoma
Ref-0440	granulosa cell carcinoma
Ref-0441	ewing sarcoma
Ref-0442	READ
Ref-0443	SARC
Ref-0444	adenoid cystic carcinoma of the parotid gland
Ref-0445	esthesioneuroblastoma
Ref-0446	SARC
Ref-0447	basal cell adenocarcinoma of the submandibular gland
Ref-0448	LUAD
Ref-0449	SARC
Ref-0450	ewing sarcoma
Ref-0451	CHOL
Ref-0452	adenoid cystic carcinoma of the trachea
Ref-0453	SKCM
Ref-0454	ACC
Ref-0455	STAD
Ref-0456	gastrointestinal stromal tumor
Ref-0457	SARC
Ref-0458	HNSC
Ref-0459	SARC
Ref-0460	CHOL
Ref-0461	alveolar soft part sarcoma
Ref-0462	PAAD
Ref-0463	anaplastic meningioma
Ref-0464	chondrosarcoma
Ref-0465	adenoid cystic carcinoma
Ref-0466	gastrointestinal stromal tumor
Ref-0467	inflammatory myofibroblastic tumor
Ref-0468	spindle cell sarcoma
Ref-0469	SARC
Ref-0470	lymphoepithelial carcinoma
Ref-0471	CESC
Ref-0472	LAML
Ref-0473	READ
Ref-0474	cancer of unknown primary
Ref-0475	BRCA
Ref-0476	CHOL
Ref-0477	ewing sarcoma
Ref-0478	neuroendocrine tumor of the pancreas
Ref-0479	undifferentiated round cell sarcoma
Ref-0480	porocarcinoma
Ref-0481	UVM
Ref-0482	CHOL
Ref-0483	cancer of unknown primary
Ref-0484	SARC
Ref-0485	rhabdomyosarcoma
Ref-0486	SARC
Ref-0487	SARC
Ref-0488	malignant histiocytosis (non-Langerhans)
Ref-0489	myxoid liposarcoma
Ref-0490	myofibroblastic sarcoma
Ref-0491	LUAD
Ref-0492	SARC
Ref-0493	CHOL
Ref-0494	gastrointestinal stromal tumor
Ref-0495	renal cell carcinoma, NOS
Ref-0496	chondrosarcoma
Ref-0497	READ
Ref-0498	cancer of unknown primary
Ref-0499	mucoepidermoid carcinoma of the parotid gland
Ref-0500	SARC
Ref-0501	PAAD
Ref-0502	BLCA
Ref-0503	THYM
Ref-0504	SARC
Ref-0505	adenoid cycstic carcinoma
Ref-0506	ewing sarcoma
Ref-0507	spindle cell sarcoma
Ref-0508	extragonadal germ cell tumor
Ref-0509	SARC
Ref-0510	THYM
Ref-0511	chordoma
Ref-0512	SARC
Ref-0513	PAAD
Ref-0514	STAD
Ref-0515	neuroblastoma
Ref-0516	peritoneal mesothelioma
Ref-0517	anal squamous cell carcinoma
Ref-0518	epithelioid sarcoma
Ref-0519	solitary fibrous tumor
Ref-0520	PCPG
Ref-0521	pancreatic neuroendocrine tumor
Ref-0522	SARC
Ref-0523	neuroendocrine carcinoma
Ref-0524	adenocarcinoma of the small intestine
Ref-0525	SARC
Ref-0526	epithelioid hemangioendothelioma
Ref-0527	acinic cell carcinoma of the parotid gland
Ref-0528	CHOL
Ref-0529	READ
Ref-0530	SKCM
Ref-0531	READ
Ref-0532	SARC
Ref-0533	COAD
Ref-0534	CESC
Ref-0535	atypical carcinoid tumor of the lung
Ref-0536	COAD
Ref-0537	COAD
Ref-0538	SARC
Ref-0539	osteosarcoma
Ref-0540	appendiceal carcinoma
Ref-0541	THYM
Ref-0542	primary mediastinal large B cell lymphoma
Ref-0543	SARC
Ref-0544	fibroblastic sarcoma, NOS
Ref-0545	neuroendocrine carcinoma of the colon
Ref-0546	adenoid cycstic carcinoma of the parotid gland
Ref-0547	sarcomatoid carcinoma of the lung
Ref-0548	solitary fibrous tumor
Ref-0549	BRCA
Ref-0550	LAML
Ref-0551	atypical carcinoid tumor of the rectum
Ref-0552	chondrosarcoma
Ref-0553	MESO
Ref-0554	READ
Ref-0555	cancer of unknown primary
Ref-0556	ewing sarcoma
Ref-0557	adenoid cystic carcinoma of the sublingual gland
Ref-0558	hurthle cell thyroid carcinoma
Ref-0559	gastrointestinal stromal tumor
Ref-0560	t-cell lymphoma
Ref-0561	STAD
Ref-0562	spindle cell sarcoma
Ref-0563	STAD
Ref-0564	READ
Ref-0565	neuroendocrine carcinoma of the small intestine
Ref-0566	UVM
Ref-0567	osteosarcoma
Ref-0568	innsular thyroid carcinoma
Ref-0569	COAD
Ref-0570	SARC
Ref-0571	SARC
Ref-0572	neuroendocrine carcinoma of the pancreas
Ref-0573	sinonasal undifferentiated carcinoma
Ref-0574	ewing sarcoma
Ref-0575	chondrosarcoma
Ref-0576	sinonasal carcinoma
Ref-0577	epithelioid angiomyolipoma
Ref-0578	cancer of unknown primary
Ref-0579	endometrial stromal sarcoma
Ref-0580	undifferentiated pseudosarcomatous carcinoma of the oropharynx
Ref-0581	ewing sarcoma
Ref-0582	nasopharyngeal carcinoma
Ref-0583	cancer of unknown primary
Ref-0584	SARC
Ref-0585	gastrointestinal stromal tumor
Ref-0586	undifferentiated thyroid cancer
Ref-0587	COAD
Ref-0588	urachus carcinoma
Ref-0589	LUAD
Ref-0590	cutaneous t-cell lymphoma
Ref-0591	READ
Ref-0592	SARC
Ref-0593	SARC
Ref-0594	ACC
Ref-0595	CESC
Ref-0596	cancer of unknown primary
Ref-0597	SARC
Ref-0598	peripheral primitive neuroectodermal tumor
Ref-0599	epithelioid hemangioendothelioma
Ref-0600	primary peritoneal carcinoma
Ref-0601	SARC
Ref-0602	PAAD
Ref-0603	cancer of unknown primary
Ref-0604	SKCM
Ref-0605	SARC
Ref-0606	rhabdomyosarcoma
Ref-0607	ACC
Ref-0608	gallbladder carcinoma
Ref-0609	teratocarcinoma
Ref-0610	PAAD
Ref-0611	neuroendocrine carcinoma of the prostate
Ref-0612	neuroendocrine tumor of the small intestine
Ref-0613	CHOL
Ref-0614	dermatofibrosarcoma protuberans
Ref-0615	esthesioneuroblastoma
Ref-0616	ACC
Ref-0617	UVM
Ref-0618	cancer of unknown primary
Ref-0619	neuroendocrine carcinoma of the cervix
Ref-0620	neuroendocrine carcinoma of the pancreas
Ref-0621	CHOL
Ref-0622	BRCA
Ref-0623	SKCM
Ref-0624	BRCA
Ref-0625	undifferentiated pleomorphic sarcoma
Ref-0626	myofibroblastic sarcoma
Ref-0627	clear cell sarcoma
Ref-0628	cancer of unknown primary
Ref-0629	STAD
Ref-0630	OV
Ref-0631	medulloblastoma
Ref-0632	medullary thyroid cancer
Ref-0633	ESCA
Ref-0634	PAAD
Ref-0635	ovarian squamous cell carcinoma
Ref-0636	adenoid cystic carcinoma
Ref-0637	THYM
Ref-0638	cancer of unknown primary
Ref-0639	anaplastic ependymoma
Ref-0640	marginal zone lymphoma
Ref-0641	SARC
Ref-0642	LUSC
Ref-0643	THYM
Ref-0644	aggressive fibromatosis
Ref-0645	multiple myeloma
Ref-0646	urachus carcinoma
Ref-0647	TGCT
Ref-0648	LAML
Ref-0649	STAD
Ref-0650	spindle cell sarcoma
Ref-0651	SARC
Ref-0652	chondrosarcoma
Ref-0653	undifferentiated pleomorphic sarcoma
Ref-0654	alveolar soft part sarcoma
Ref-0655	spindle cell sarcoma
Ref-0656	ewing sarcoma
Ref-0657	choriocarcinoma
Ref-0658	LUAD
Ref-0659	THYM
Ref-0660	ACC
Ref-0661	burkitt lymphoma
Ref-0662	READ
Ref-0663	SARC
Ref-0664	ACC
Ref-0665	neuroendocrine carcinoma of the rectum
Ref-0666	PRAD
Ref-0667	SARC
Ref-0668	clear cell sarcoma
Ref-0669	SARC
Ref-0670	DLBC
Ref-0671	CHOL
Ref-0672	rhabdomyosarcoma
Ref-0673	SKCM
Ref-0674	SARC
Ref-0675	spindle cell sarcoma
Ref-0676	appendiceal mucinous carcinoma
Ref-0677	gastrointestinal stromal tumor
Ref-0678	spindle cell sarcoma
Ref-0679	STAD
Ref-0680	SARC
Ref-0681	SKCM
Ref-0682	sinunasal undifferientiated carcinoma
Ref-0683	HNSC
Ref-0684	READ
Ref-0685	osteosarcoma
Ref-0686	squamous cell carcinoma of the penis
Ref-0687	mucoepidermoid carcinoma of the submandibular gland
Ref-0688	BRCA
Ref-0689	KIRP
Ref-0690	READ
Ref-0691	urachus carcinoma
Ref-0692	SARC
Ref-0693	LUAD
Ref-0694	nut midline carcinoma
Ref-0695	ACC
Ref-0696	ewing sarcoma
Ref-0697	READ
Ref-0698	SKCM
Ref-0699	COAD
Ref-0700	ossifying fibromyxoid tumor
Ref-0701	SARC
Ref-0702	undifferentiated sarcoma
Ref-0703	desmoplastic small round cell tumor
Ref-0704	SARC
Ref-0705	COAD
Ref-0706	UVM
Ref-0707	cancer of unknown primary
Ref-0708	desmoplastic small round cell tumor
Ref-0709	gastrointestinal stromal tumor
Ref-0710	THYM
Ref-0711	adenoid cystic carcinoma of the trachea
Ref-0712	soft tissue sarcoma
Ref-0713	adenoid cystic carcinoma
Ref-0714	SARC
Ref-0715	ESCA
Ref-0716	COAD
Ref-0717	cancer of unknown primary
Ref-0718	HNSC
Ref-0719	neuroendocrine carcinoma of the pancreas
Ref-0720	ACC
Ref-0721	salivary duct carcinoma
Ref-0722	STAD
Ref-0723	osteosarcoma
Ref-0724	BRCA
Ref-0725	burkitt lymphoma
Ref-0726	granulosa cell tumor
Ref-0727	BRCA
Ref-0728	ACC
Ref-0729	UCEC
Ref-0730	PRAD
Ref-0731	CESC
Ref-0732	SKCM
Ref-0733	gastrointestinal stromal tumor
Ref-0734	cancer of unknown primary
Ref-0735	rhabdomyosarcoma
Ref-0736	SARC
Ref-0737	esthesioneuroblastoma
Ref-0738	mucoepidermoid carcinoma
Ref-0739	cancer of unknown primary
Ref-0740	SARC
Ref-0741	primary myelofibrosis
Ref-0742	SARC
Ref-0743	UVM
Ref-0744	LUAD
Ref-0745	SARC
Ref-0746	READ
Ref-0747	READ
Ref-0748	lymphoepithelioma-like carcinoma
Ref-0749	BRCA
Ref-0750	PCPG
Ref-0751	chordoma
Ref-0752	BRCA
Ref-0753	SARC
Ref-0754	THYM
Ref-0755	squamous cell carcinoma of the vagina
Ref-0756	BRCA
Ref-0757	neuroendocrine carcinoid tumor of the pancreas
Ref-0758	burkitt lymphoma
Ref-0759	cancer of unknown primary
Ref-0760	cancer of unknown primary
Ref-0761	small cell lung carcinoma
Ref-0762	SARC
Ref-0763	burkitt lymphoma
Ref-0764	desmoplastic small round cell tumor
Ref-0765	OV
Ref-0766	CESC
Ref-0767	gastrointestinal stromal tumor
Ref-0768	ACC
Ref-0769	SARC
Ref-0770	cancer of unknown primary
Ref-0771	READ
Ref-0772	acinar cell carcinoma of the pancreas
Ref-0773	BRCA
Ref-0774	COAD
Ref-0775	mammary small cell neuroendocrine carcinoma
Ref-0776	BRCA
Ref-0777	BRCA
Ref-0778	nut midline carcinoma
Ref-0779	clear cell sarcoma
Ref-0780	mesenteric fibromatosis
Ref-0781	SARC
Ref-0782	mixed adenoneuroendocrine carcinoma (MANEC)
Ref-0783	PAAD
Ref-0784	multiple myeloma
Ref-0785	pseudomyxoma peritonei
Ref-0786	gastrointestinal stromal tumor
Ref-0787	sinunasal undifferientiated carcinoma
Ref-0788	large cell neuroendocrine carcinoma of the vagina
Ref-0789	SARC
Ref-0790	OV
Ref-0791	chondrosarcoma
Ref-0792	COAD
Ref-0793	CHOL
Ref-0794	BRCA
Ref-0795	HNSC
Ref-0796	B-non-hodgkin lymphoma
Ref-0797	LUAD
Ref-0798	SARC
Ref-0799	SKCM
Ref-0800	PCPG
Ref-0801	rhabdomyosarcoma
Ref-0802	spindle cell sarcoma
Ref-0803	cancer of unknown primary
Ref-0804	SARC
Ref-0805	UVM
Ref-0806	SKCM
Ref-0807	CHOL
Ref-0808	COAD
Ref-0809	SARC
Ref-0810	angiosarcoma
Ref-0811	BRCA
Ref-0812	OV
Ref-0813	KICH
Ref-0814	GBM
Ref-0815	BRCA
Ref-0816	atypical carcinoid tumor of the pancreas
Ref-0817	atypical carcinoid tumor
Ref-0818	SARC
Ref-0819	ACC
Ref-0820	DLBC
Ref-0821	clear cell sarcoma
Ref-0822	desmoplastic small round cell tumor
Ref-0823	COAD
Ref-0824	PRAD
Ref-0825	THYM
Ref-0826	adenocarcinoma of the small intestine
Ref-0827	chondrosarcoma
Ref-0828	PAAD
Ref-0829	LUAD
Ref-0830	PAAD
Ref-0831	COAD
Ref-0832	MESO
Ref-0833	osteosarcoma
Ref-0834	COAD
Ref-0835	adenoid cycstic carcinoma
Ref-0836	rhabdomyosarcoma
Ref-0837	SARC
Ref-0838	SKCM
Ref-0839	gastrointestinal stromal tumor
Ref-0840	PAAD
Ref-0841	LGG
Ref-0842	mixed adenoneuroendocrine carcinoma (MINEN)
Ref-0843	multiple myeloma
Ref-0844	KIRC
Ref-0845	SARC
Ref-0846	COAD
Ref-0847	ESCA
Ref-0848	porocarcinoma
Ref-0849	gall bladder carcinoma
Ref-0850	acute lymphoblastic leukemia
Ref-0851	ewing sarcoma
Ref-0852	SARC
Ref-0853	SKCM
Ref-0854	KIRC
Ref-0855	multiple myeloma
Ref-0856	salivary gland adenocarcinoma
Ref-0857	LUAD
Ref-0858	UVM
Ref-0859	KIRC
Ref-0860	osteoblastic osteosarcoma
Ref-0861	KIRP
Ref-0862	BRCA
Ref-0863	COAD
Ref-0864	epithelioid hemangioendothelioma
Ref-0865	clear cell sarcoma
Ref-0866	TGCT
Ref-0867	SARC
Ref-0868	angiosarcoma
Ref-0869	cancer of unknown primary
Ref-0870	cancer of unknown primary
Ref-0871	dermatofibrosarcoma protuberans
Ref-0872	malignant mixed mullerian tumor
Ref-0873	COAD
Ref-0874	acute lymphoblastic leukemia
Ref-0875	UVM
Ref-0876	ewing sarcoma
Ref-0877	hemangiopericytoma
Ref-0878	KIRC
Ref-0879	THYM
Ref-0880	TGCT
Ref-0881	ACC
Ref-0882	ESCA
Ref-0883	solitary fibrous tumor
Ref-0884	THYM
Ref-0885	gall bladder carcinoma
Ref-0886	ACC
Ref-0887	pseudosarcomatous carcinoma of the lung
Ref-0888	SARC
Ref-0889	SARC
Ref-0890	LUSC
Ref-0891	gall bladder carcinoma
Ref-0892	lymphoepithelial nasopharyngeal carcinoma
Ref-0893	osteosarcoma
Ref-0894	porocarcinoma
Ref-0895	adenocarcinoma of the parotid gland
Ref-0896	MESO
Ref-0897	epithelioid angiomyolipoma
Ref-0898	SARC
Ref-0899	urothelial carcinoma of the renal pelvis
Ref-0900	chordoma
Ref-0901	angiosarcoma
Ref-0902	adenoid cystic carcinoma
Ref-0903	PCPG
Ref-0904	epithelioid sarcoma
Ref-0905	SARC
Ref-0906	SARC
Ref-0907	angiomyolipma
Ref-0908	cancer of unknown primary
Ref-0909	THYM
Ref-0910	multiple myeloma
Ref-0911	adenoid cystic carcinoma
Ref-0912	SARC
Ref-0913	ESCA
Ref-0914	KIRP
Ref-0915	ewing sarcoma
Ref-0916	BRCA
Ref-0917	TGCT
Ref-0918	myxoid liposarcoma
Ref-0919	pancreatic neuroendocrine carcinoma
Ref-0920	epitheloid sarcoma
Ref-0921	SARC
Ref-0922	THYM
Ref-0923	large cell neuroendocrine carcinoma
Ref-0924	THCA
Ref-0925	GBM
Ref-0926	small cell carcinoma of the bladder
Ref-0927	immature teratoma
Ref-0928	vulva carcinoma
Ref-0929	adenoic cystic carcinoma of the parotid gland
Ref-0930	adenoid cystic carcinoma of the nasal cavity
Ref-0931	endometrial stromal sarcoma
Ref-0932	acute lymphoblastic leukemia
Ref-0933	TGCT
Ref-0934	nasopharyngeal carcinoma
Ref-0935	CESC
Ref-0936	gall bladder carcinoma
Ref-0937	sarcoma, NOS
Ref-0938	atypical carcinoid tumor of the lung (NET G2)
Ref-0939	follicular dendritic cell sarcoma
Ref-0940	ACC
Ref-0941	large cell neuroendocrine carcinoma
Ref-0942	SARC
Ref-0943	COAD
Ref-0944	adenoic cystic carcinoma
Ref-0945	SARC
Ref-0946	cancer of unknown primary
Ref-0947	sarcomatoid renal cell carcinoma
Ref-0948	esthesioneuroblastoma
Ref-0949	THYM
Ref-0950	SKCM
Ref-0951	GBM
Ref-0952	HNSC
Ref-0953	DLBC
Ref-0954	dermatofibrosarcoma protuberans
Ref-0955	ESCA
Ref-0956	SARC
Ref-0957	malignant granulosa cell tumor
Ref-0958	SARC
Ref-0959	SARC
Ref-0960	oesophagogastric junctional adenocarcinoma
Ref-0961	cancer of unknown primary
Ref-0962	hemangiopericytoma
Ref-0963	osteosarcoma
Ref-0964	UVM
Ref-0965	chondrosarcoma
Ref-0966	appendiceal adenocarcinoma
Ref-0967	cancer of unknown primary
Ref-0968	undifferentiated sarcoma of the bladder
Ref-0969	SARC
Ref-0970	SKCM
Ref-0971	cancer of unknown primary
Ref-0972	atypical carcinoid tumor of the anorectal junction (NET)
Ref-0973	neuroendocrine tumor
Ref-0974	Liposarcoma, NOS
Ref-0975	adenoic cystic carcinoma of the breast
Ref-0976	UVM
Ref-0977	SARC
Ref-0978	fibrosarcoma
Ref-0979	COAD
Ref-0980	myxoid liposarcoma
Ref-0981	BRCA
Ref-0982	UVM
Ref-0983	STAD
Ref-0984	HNSC
Ref-0985	desmoplastic small round cell tumor
Ref-0986	rhabdomyosarcoma
Ref-0987	pancreatic neuroendocrine carcinoma
Ref-0988	osteosarcoma
Ref-0989	atypical carcinoid tumor (NET)
Ref-0990	HNSC
Ref-0991	SARC
Ref-0992	THYM
Ref-0993	mixed CHOL / LIHC
Ref-0994	THYM
Ref-0995	STAD
Ref-0996	hodgkin lymphoma
Ref-0997	SARC
Ref-0998	penis carcinoma
Ref-0999	SARC
Ref-1000	pancreatic neuroendocrine carcinoma
Ref-1001	osteosarcoma
Ref-1002	pancreatic neuroendocrine carcinoma
Ref-1003	cancer of unknown primary
Ref-1004	MESO
Ref-1005	rhabdomyosarcoma
Ref-1006	LAML
Ref-1007	LIHC
Ref-1008	malignant melanocytoma
Ref-1009	cancer of unknown primary
Ref-1010	PAAD
Ref-1011	ewing sarcoma
Ref-1012	CHOL
Ref-1013	immature teratoma
Ref-1014	SARC
Ref-1015	sarcoma, NOS
Ref-1016	multiple myeloma
Ref-1017	ACC
Ref-1018	pancreatic neuroendocrine carcinoma (NET G3)
Ref-1019	COAD
Ref-1020	GBM
Ref-1021	neuroendocrine tumor of the small intestine
Ref-1022	carcinoid tumor of the duodenum
Ref-1023	ACC
Ref-1024	CESC
Ref-1025	alveolar rhabdomyosarcoma
Ref-1026	SARC
Ref-1027	ESCA
Ref-1028	clear cell sarcoma
Ref-1029	COAD
Ref-1030	KIRP
Ref-1031	T-non-hodgkin lymphoma
Ref-1032	chondrosarcoma
Ref-1033	LAML
Ref-1034	BRCA
Ref-1035	PRAD
Ref-1036	alveolar rhabdomyosarcoma
Ref-1037	SARC
Ref-1038	anaplastic thyroid cancer
Ref-1039	mesonephric adenocarcinoma of the cervix
Ref-1040	LUAD
Ref-1041	cancer of unknown primary
Ref-1042	cancer of unknown primary
Ref-1043	CHOL
Ref-1044	UVM
Ref-1045	SARC
Ref-1046	OV
Ref-1047	small cell neuroendocrine carcinoma of the rectum
Ref-1048	SARC
Ref-1049	BRCA
Ref-1050	COAD
Ref-1051	rhabdomyosarcoma
Ref-1052	peripheral primitive neuroectodermal tumor of the pancreas
Ref-1053	pleomorphic liposarcoma
Ref-1054	carcinoid tumor of the prostate
Ref-1055	myxoid liposarcoma
Ref-1056	pleomorphic xanthoastrocytoma
Ref-1057	gastrointestinal stromal tumor
Ref-1058	SARC
Ref-1059	PAAD
Ref-1060	sqamous cell carcinoma of the parotid gland
Ref-1061	neuroendocrine carcinoma of the rectum
Ref-1062	well-differentiated liposarcoma
Ref-1063	embryonal pleomorphic rhabdomyosarcoma
Ref-1064	OV
Ref-1065	hemangiosarcoma
Ref-1066	large cell neuroendocrine carcinoma of the colon
Ref-1067	adenocarcinoma of the nasal cavity
Ref-1068	cancer of unknown primary
Ref-1069	TGCT
Ref-1070	SARC
Ref-1071	multiple myeloma
Ref-1072	READ
Ref-1073	UVM
Ref-1074	gastrointestinal stromal tumor
Ref-1075	BRCA
Ref-1076	urothelial carcinoma of the renal pelvis
Ref-1077	osteosarcoma
Ref-1078	OV
Ref-1079	COAD
Ref-1080	ovarian neuroendocrine carcinoma
Ref-1081	chondromyxoid fibroma
Ref-1082	TGCT
Ref-1083	gastrointestinal stromal tumor
Ref-1084	SARC
Ref-1085	atypical carcinoid tumor of the pancreas (pNET)
Ref-1086	OV
Ref-1087	atypical carcinoid tumor (NET)
Ref-1088	HNSC
Ref-1089	myofibroblastic sarcoma
Ref-1090	COAD
Ref-1091	mucoepidermoid carcinoma of the cervix
Ref-1092	ESCA
Ref-1093	TGCT
Ref-1094	THCA
Ref-1095	renal neuroendocrine tumor (NET G1)
Ref-1096	ACC
Ref-1097	PAAD
Ref-1098	ACC
Ref-1099	TGCT
Ref-1100	neuroendocrine carcinoma of the small intestine (G3)
Ref-1101	SARC
Ref-1102	desmoplastic small round cell tumor
Ref-1103	gastrointestinal stromal tumor
Ref-1104	COAD
Ref-1105	chrondrosarcoma
Ref-1106	COAD
Ref-1107	SKCM
Ref-1108	CESC
Ref-1109	ACC
Ref-1110	cancer of unknown primary
Ref-1111	LUAD
Ref-1112	SARC
Ref-1113	cancer of unknown primary
Ref-1114	acute monoblastic/monocytic leukemia
Ref-1115	gastrointestinal stromal tumor
Ref-1116	cancer of unknown primary
Ref-1117	PAAD
Ref-1118	pleomorphic rhabdomyosarcoma
Ref-1119	UVM
Ref-1120	PAAD
Ref-1121	solitary fibrous tumor
Ref-1122	chondrosarcoma
Ref-1123	SARC
Ref-1124	myxoid liposarcoma
Ref-1125	SARC
Ref-1126	large cell neuroendocrine carcinoma
Ref-1127	SARC
Ref-1128	sarcoma, NOS
Ref-1129	BRCA
Ref-1130	ewing sarcoma
Ref-1131	carcinoma of the parotid gland
Ref-1132	SARC
Ref-1133	cancer of unknown primary
Ref-1134	hemangioendothelioma
Ref-1135	STAD
Ref-1136	READ
Ref-1137	merkel cell carcinoma
Ref-1138	SKCM
Ref-1139	SKCM
Ref-1140	myxoid chondrosarcoma
Ref-1141	meningeoma
Ref-1142	neuroendocrine carcinoma of the pancreas
Ref-1143	CESC
Ref-1144	SKCM
Ref-1145	BRCA
Ref-1146	clear cell carcinoma
Ref-1147	carcinoid neuroendocrine tumor of the lung
Ref-1148	READ
Ref-1149	neuroendocrine carcinoma of the pancreas
Ref-1150	SARC
Ref-1151	THCA
Ref-1152	KIRC
Ref-1153	PAAD
Ref-1154	adenoid cystic carcinoma of the parotid gland
Ref-1155	solitary fibrous tumor
Ref-1156	acinar cell carcinoma of the pancreas
Ref-1157	large cell neuroendocrine carcinoma of the lung
Ref-1158	inflammatory myofibroblastic tumor
Ref-1159	SARC
Ref-1160	OV
Ref-1161	basal cell adenocarcinoma of the salivary gland
Ref-1162	THYM
Ref-1163	SARC
Ref-1164	CHOL
Ref-1165	gastrointestinal stromal tumor
Ref-1166	SARC
Ref-1167	LUAD
Ref-1168	myxoid liposarcoma
Ref-1169	COAD
Ref-1170	PAAD
Ref-1171	myxoid liposarcoma
Ref-1172	pancreatic neuroendocrine tumor (NET G3)
Ref-1173	GBM
Ref-1174	undifferentiated carcinoma of the paranasal sinuses
Ref-1175	gastrointestinal stromal tumor
Ref-1176	LIHC
Ref-1177	osteosarcoma
Ref-1178	CHOL
Ref-1179	SARC
Ref-1180	adenocarcinoma of the submandibular gland
Ref-1181	NUT carcinoma
Ref-1182	PAAD
Ref-1183	SARC
Ref-1184	adenoid cystic carcinoma
Ref-1185	acute lymphoblastic leukemia
Ref-1186	small cell neuroendocrine carcinoma of the bile duct
Ref-1187	SARC
Ref-1188	osteosarcoma
Ref-1189	SARC
Ref-1190	LGG
Ref-1191	cancer of unknown primary
Ref-1192	ACC
Ref-1193	pancreatic neuroendocrine tumor
Ref-1194	CHOL
Ref-1195	SARC
Ref-1196	MESO
Ref-1197	PAAD
Ref-1198	adenoid cystic carcinoma of the parotid gland
Ref-1199	SARC
Ref-1200	neuroendocrine carcinoma of the rectum
Ref-1201	PAAD
Ref-1202	SARC
Ref-1203	adenoid cystic carcinoma
Ref-1204	adenoid cystic carcinoma of the parotid gland
Ref-1205	OV
Ref-1206	ESCA
Ref-1207	SARC
Ref-1208	Frantz tumor
Ref-1209	SARC
Ref-1210	adenoid cystic carcinoma
Ref-1211	choriocarcinoma
Ref-1212	SARC
Ref-1213	BRCA
Ref-1214	SARC
Ref-1215	urothelial carcinoma of the renal pelvis
Ref-1216	SARC
Ref-1217	adenoic cystic carcinoma
Ref-1218	cancer of unknown primary
Ref-1219	chordoma
Ref-1220	SARC
Ref-1221	neuroendocrine carcinoma
Ref-1222	SARC
Ref-1223	LUAD
Ref-1224	SARC
Ref-1225	cancer of unknown primary
Ref-1226	teratoma with rhabdomyosarcomatous component
Ref-1227	wildtype gastrointestinal stromal tumor
Ref-1228	ovarian germ cell tumor
Ref-1229	OV
Ref-1230	TGCT
Ref-1231	small cell lung cancer
Ref-1232	small cell soft tissue sarcoma
Ref-1233	basal cell carcinoma
Ref-1234	gastrointestinal stromal tumor
Ref-1235	BRCA
Ref-1236	chondroblastic osteosarcoma
Ref-1237	osteosarcoma
Ref-1238	alveolar soft part sarcoma
Ref-1239	multiple myeloma
Ref-1240	sinunasal undifferentiated carcinoma
Ref-1241	ACC
Ref-1242	medullary thyroid carcinoma
Ref-1243	BRCA
Ref-1244	COAD
Ref-1245	STAD
Ref-1246	chronic lymphocytic leukemia
Ref-1247	BRCA
Ref-1248	vaginal carcinoma
Ref-1249	undifferentiated ovarian cancer
Ref-1250	solitary fibrous tumor
Ref-1251	small cell neuroendocrine carcinoma of the bladder
Ref-1252	gastrointestinal carcinoid tumor (GNET)
Ref-1253	THYM
Ref-1254	oesophagogastric junctional adenocarcinoma
Ref-1255	HNSC
Ref-1256	COAD
Ref-1257	UVM
Ref-1258	epithelioid hemangioendothelioma
Ref-1259	pancreatic neuroendocrine tumor (NET G3)
Ref-1260	ACC
Ref-1261	meningeal melanocytoma
Ref-1262	mucoepidermoid carcinoma of the parotid gland
Ref-1263	SARC
Ref-1264	SARC
Ref-1265	COAD
Ref-1266	anal squamous cell carcinoma
Ref-1267	peritoneal mesothelioma
Ref-1268	small cell neuroendocrine carcinoma
Ref-1269	SARC
Ref-1270	anal squamous cell carcinoma
Ref-1271	small cell prostate carcinoma
Ref-1272	gastrointestinal stromal tumor
Ref-1273	cancer of unknown primary
Ref-1274	neuroendocrine tumor
Ref-1275	cancer of unknown primary
Ref-1276	SKCM
Ref-1277	STAD
Ref-1278	LGG
Ref-1279	READ
Ref-1280	cancer of unknown primary
Ref-1281	neuroendocrine carcinoma of the bladder
Ref-1282	cancer of unknown primary
Ref-1283	lymphoblastic lymphoma
Ref-1284	pancreatic neuroendocrine carcinoma
Ref-1285	COAD
Ref-1286	choriocarcinoma
Ref-1287	PAAD
Ref-1288	SKCM
Ref-1289	giant cell sarcoma of soft tissue
Ref-1290	mucoepidermoid carcinoma of the parotid gland
Ref-1291	desmoplastic small round cell tumor
Ref-1292	oesophagogastric junctional adenocarcinoma
Ref-1293	SARC
Ref-1294	LGG
Ref-1295	gastrointestinal stromal tumor
Ref-1296	CESC
Ref-1297	sarcoma, NOS
Ref-1298	LUAD
Ref-1299	pancreatic neuroendocrine tumor (NET G3)
Ref-1300	ACC
Ref-1301	phyllodes tumor
Ref-1302	primitive neuroectodermal tumor
Ref-1303	ovarian mesonephric adenocarcinoma
Ref-1304	acinar cell carcinoma of the pancreas
Ref-1305	fibrosarcoma
Ref-1306	anaplastic thyroid cancer
Ref-1307	paget's disease of the breast
Ref-1308	perianal apocrine adenocarcinoma
Ref-1309	SARC
Ref-1310	atypical carcinoid tumor of the thymus
Ref-1311	CHOL
Ref-1312	neuroendocrine tumor of the cecum
Ref-1313	PAAD
Ref-1314	SARC
Ref-1315	clear cell carcinoma of the urethra
Ref-1316	cancer of unknown primary
Ref-1317	SARC
Ref-1318	READ
Ref-1319	CHOL
Ref-1320	sarcoma, NOS
Ref-1321	BRCA
Ref-1322	fibrosarcoma
Ref-1323	undifferentiated anaplastic carcinoma
Ref-1324	sarcoma, NOS
Ref-1325	sarcoma, NOS
Ref-1326	chordoma
Ref-1327	sarcoma, NOS
Ref-1328	adenoid cystic carcinoma of the parotid gland
Ref-1329	cancer of unknown primary
Ref-1330	ewing like sarcoma
Ref-1331	cancer of unknown primary
Ref-1332	PRAD
Ref-1333	CHOL
Ref-1334	UVM
Ref-1335	hybrid tumor neurofibroma/schwannoma
Ref-1336	SARC
Ref-1337	myoepithelial carcinoma of the salivary glands
Ref-1338	myxoid liposarcoma
Ref-1339	adenocarcinoma of the small intestine
Ref-1340	SARC
Ref-1341	adenocarcinoma of the parotid gland
Ref-1342	epithelioid hemangioendothelioma
Ref-1343	pancreatic mixed adenoneuroendocrine carcinoma
Ref-1344	angiosarcoma
Ref-1345	SARC
Ref-1346	gastrointestinal stromal tumor
Ref-1347	adenocarcinoma of the small intestine
Ref-1348	appendiceal adenocarcinoma
Ref-1349	intramedullary melanocytoma
Ref-1350	basal cell carcinoma
Ref-1351	ACC
Ref-1352	large cell neuroendocrine carcinoma of the esophagogastric junction
Ref-1353	sarcoma, NOS
Ref-1354	SKCM
Ref-1355	mixed adenoneuroendocrine carcinoma of the prostate
Ref-1356	epithelioid sarcoma
Ref-1357	UVM
Ref-1358	gastrointestinal stromal tumor
Ref-1359	SARC
Ref-1360	SARC
Ref-1361	SARC
Ref-1362	cancer of unknown primary
Ref-1363	multiple myeloma
Ref-1364	SARC
Ref-1365	acute lymphoblastic leukemia
Ref-1366	eccrine porocarcinoma
Ref-1367	THYM
Ref-1368	SARC
Ref-1369	cancer of unknown primary
Ref-1370	angiosarcoma
Ref-1371	epithelioid hemangioendothelioma
Ref-1372	HNSC
Ref-1373	STAD
Ref-1374	multiple myeloma
Ref-1375	atypical carcinoid tumor of the thymus
Ref-1376	TGCT
Ref-1377	mixed HCC/CHOL
Ref-1378	LAML
Ref-1379	desmoplastic small round cell tumor
Ref-1380	cancer of unknown primary
Ref-1381	SARC
Ref-1382	SARC
Ref-1383	SARC
Ref-1384	oesophagogastric junctional adenocarcinoma
Ref-1385	acinar cell carcinoma of the pancreas
Ref-1386	carcinoma of the paranasal sinuses
Ref-1387	insular thyroid carcinoma
Ref-1388	FATWO-female adnexal tumor of propable wolffian origin
Ref-1389	PAAD
Ref-1390	endometrial stromal sarcoma
Ref-1391	SARC
Ref-1392	SKCM
Ref-1393	osteosarcoma
Ref-1394	ependymoma
Ref-1395	LUAD
Ref-1396	CESC
Ref-1397	epithelioid sarcoma
Ref-1398	THYM
Ref-1399	gastrointestinal stromal tumor
Ref-1400	large cell neuroendocrine carcinoma of the lung
Ref-1401	pancreatic neuroendocrine tumor
Ref-1402	STAD
Ref-1403	large cell neuroendocrine carcinoma
Ref-1404	ACC
Ref-1405	BLCA
Ref-1406	desmoplastic small round cell tumor
Ref-1407	nut midline carcinoma
Ref-1408	CESC
Ref-1409	PAAD
Ref-1410	SARC
Ref-1411	COAD
Ref-1412	digital papillary adenocarcinoma
Ref-1413	SARC
Ref-1414	SARC
Ref-1415	SARC
Ref-1416	angiosarcoma
Ref-1417	large cell neuroendocrine carcinoma of the lung
Ref-1418	PCPG
Ref-1419	undifferentiated nasopharyngeal carcinoma
Ref-1420	sarcoma, NOS
Ref-1421	KIRC
Ref-1422	large cell neuroendocrine carcinoma of the lung
Ref-1423	SARC
Ref-1424	PAAD
Ref-1425	SARC
Ref-1426	SARC
Ref-1427	non small cell lung cancer
Ref-1428	COAD
Ref-1429	READ
Ref-1430	READ
Ref-1431	PAAD
Ref-1432	carcinoma of the bartholin's gland
Ref-1433	SKCM
Ref-1434	myxoid liposarcoma
Ref-1435	mixed HCC/CHOL
Ref-1436	UVM
Ref-1437	inflammatory myofibroblastic tumor
Ref-1438	mucoepidermoid carcinoma of the lung
Ref-1439	SARC
Ref-1440	small cell ovarian cancer hypercalcemic type (SCCOHT)
Ref-1441	ACC
Ref-1442	SARC
Ref-1443	cardiac sarcoma, NOS
Ref-1444	acinar cell carcinoma of the lung
Ref-1445	adenocarcinoma of the parotid gland
Ref-1446	adenoic cystic carcinoma
Ref-1447	osteosarcoma
Ref-1448	READ
Ref-1449	BRCA
Ref-1450	TGCT
Ref-1451	THYM
Ref-1452	squamous cell carcinoma of the paranasal sinuses
Ref-1453	large cell neuroendocrine tumor of the pancreas (NET G3)
Ref-1454	spindle cell sarcoma
Ref-1455	CHOL
Ref-1456	medullary thyroid carcinoma
Ref-1457	wildtype gastrointestinal stromal tumor
Ref-1458	ewing like sarcoma
Ref-1459	cancer of unknown primary
Ref-1460	solitary fibrous tumor
Ref-1461	HNSC
Ref-1462	gastrointestinal stromal tumor
Ref-1463	cancer of unknown primary
Ref-1464	epithelioid hemangioendothelioma
Ref-1465	adenoic cystic carcinoma of the salivary glands
Ref-1466	SARC
Ref-1467	LUSC
Ref-1468	CHOL
Ref-1469	COAD
Ref-1470	BLCA
Ref-1471	appendiceal adenocarcinoma
Ref-1472	appendiceal adenocarcinoma
Ref-1473	squamous cell carcinoma of the vulva
Ref-1474	BRCA
Ref-1475	cancer of unknown primary
Ref-1476	KIRP
Ref-1477	rhabdomyosarcoma
Ref-1478	adenoid cystic carcinoma
Ref-1479	KIRC
Ref-1480	ACC
Ref-1481	squamous cell carcinoma of the skin
Ref-1482	BRCA
Ref-1483	COAD
Ref-1484	SARC
Ref-1485	follicular thyroid cancer
Ref-1486	desmoplastic small round cell tumor
Ref-1487	THYM
Ref-1488	desmoplastic small round cell tumor
Ref-1489	neuroendocrine tumor
Ref-1490	SARC
Ref-1491	hidradenocarcinoma
Ref-1492	SARC
Ref-1493	ACC
Ref-1494	angiosarcoma
Ref-1495	SARC
Ref-1496	SARC
Ref-1497	blastic plasmacytoid dendritic cell neoplasm (BPDCN)
Ref-1498	ewig sarcoma
Ref-1499	cancer of unknown primary
Ref-1500	cancer of unknown primary
Ref-1501	PAAD
Ref-1502	CHOL
Ref-1503	sarcoma, NOS
Ref-1504	TGCT
Ref-1505	UVM
Ref-1506	ACC
Ref-1507	epithelioid hemangiothelioma
Ref-1508	neuroendocrine tumor of the pancreas (NET G3)
Ref-1509	cancer of unknown primary
Ref-1510	gastrointestinal stromal tumor
Ref-1511	carcinoma of the small intestine
Ref-1512	BRCA
Ref-1513	COAD
Ref-1514	gastrointestinal stromal tumor
Ref-1515	epithelioid hemangiothelioma
Ref-1516	rhabdomyosarcoma
Ref-1517	SARC
Ref-1518	osteosarcoma
Ref-1519	cancer of unknown primary
Ref-1520	UVM
Ref-1521	TGCT
Ref-1522	small cell neuroendocrine carcinoma (NEC G3)
Ref-1523	mucoepidermoid carcinoma of the parotid gland
Ref-1524	solitary fibrous tumor
Ref-1525	chordoma
Ref-1526	PAAD
Ref-1527	pleomorphic liposarcoma
Ref-1528	BRCA
Ref-1529	COAD
Ref-1530	ACC
Ref-1531	neuroendocrine carcinoma of the liver
Ref-1532	SARC
Ref-1533	BRCA
Ref-1534	UVM
Ref-1535	CHOL
Ref-1536	TGCT
Ref-1537	pancreatoblastoma
Ref-1538	SARC
Ref-1539	COAD
Ref-1540	gall bladder carcinoma
Ref-1541	COAD
Ref-1542	KIRC
Ref-1543	DLBC
Ref-1544	UVM
Ref-1545	SARC
Ref-1546	gastrointestinal stromal tumor
Ref-1547	SARC
Ref-1548	DLBC
Ref-1549	CHOL
Ref-1550	CHOL
Ref-1551	phyllodes tumor
Ref-1552	SARC
Ref-1553	urethral carcinoma
Ref-1554	osteosarcoma
Ref-1555	squamous cell carcinoma of the urethra
Ref-1556	SARC
Ref-1557	neuroendocrine carcinoma
Ref-1558	ACC
Ref-1559	SARC
Ref-1560	multiple myeloma
Ref-1561	endodermal sinus tumor of the ovary
Ref-1562	COAD
Ref-1563	SARC
Ref-1564	fibrosarcoma
Ref-1565	SARC
Ref-1566	DLBC
Ref-1567	THYM
Ref-1568	CHOL
Ref-1569	PAAD
Ref-1570	osteosarcoma
Ref-1571	THYM
Ref-1572	nasopharyngeal adenoid cystic carcinoma
Ref-1573	peripheral primitive neuroectodermal tumor
Ref-1574	BRCA
Ref-1575	cancer of unknown primary
Ref-1576	rhabdomyosarcoma
Ref-1577	solitary fibrous tumor
Ref-1578	BRCA
Ref-1579	ESCA
Ref-1580	LUAD
Ref-1581	papillary tumor of the pineal region
Ref-1582	COAD
Ref-1583	CHOL
Ref-1584	osteosarcoma
Ref-1585	malignant fibrocystic tumor, NOS
Ref-1586	GBM
Ref-1587	gastrointestinal stromal tumor
Ref-1588	PRAD
Ref-1589	neuroendocrine carcinoma of the pancreas
Ref-1590	SARC
Ref-1591	nasopharyngeal lymphoepithelioma
Ref-1592	cancer of unknown primary
Ref-1593	appendiceal adenocarcinoma
Ref-1594	fibrosarcoma
Ref-1595	chondrosarcoma
Ref-1596	chondrosarcoma
Ref-1597	KIRC
Ref-1598	KIRP
Ref-1599	osteosarcoma
Ref-1600	cancer of unknown primary
Ref-1601	THYM
Ref-1602	atypical carcinoid tumor of the lung (NET G2)
Ref-1603	undifferentiated spindle cell sarcoma
Ref-1604	SARC
Ref-1605	oesophagogastric junctional adenocarcinoma
Ref-1606	atypical carcinoid tumor of the small intestine (NET G2)
Ref-1607	SARC
Ref-1608	PAAD
Ref-1609	anaplastic meningioma (WHO grade III)
Ref-1610	clear cell sarcoma
Ref-1611	cancer of unknown primary
Ref-1612	READ
Ref-1613	ovarian endometrioid adenocarcinoma
Ref-1614	squamous cell carcinoma of the thyroid gland
Ref-1615	GBM
Ref-1616	ewing sarcoma
Ref-1617	ovarian granulosa cell tumor
Ref-1618	myoepithelial carcinoma of the maxillary sinus
Ref-1619	gastrointestinal stromal tumor
Ref-1620	SARC
Ref-1621	pseudomyxoma peritonei
Ref-1622	neuroendocrine carcinoma of the cervix
Ref-1623	urothelial carcinoma of the renal pelvis
Ref-1624	solitary fibrous tumor
Ref-1625	chondrosarcoma
Ref-1626	SARC
Ref-1627	DLBCL
Ref-1628	SARC
Ref-1629	THYM
Ref-1630	OV
Ref-1631	anaplatic thyroid carcinoma
Ref-1632	CHOL
Ref-1633	small cell neuroendocrine carcinoma of the ureter
Ref-1634	THYM
Ref-1635	gastrointestinal stromal tumor
Ref-1636	undifferentiated carcinoma of the cervix
Ref-1637	LUAD
Ref-1638	LUAD
Ref-1639	chondrosarcoma
Ref-1640	osteosarcoma
Ref-1641	READ/COAD
Ref-1642	atypical carcinoid tumor of the pancreas (pNET)
Ref-1643	osteosarcoma
Ref-1644	proteus syndrome
Ref-1645	sebaceous gland carcinoma
Ref-1646	LAML
Ref-1647	PAAD
Ref-1648	ACC
Ref-1649	SARC
Ref-1650	SARC
Ref-1651	COAD
Ref-1652	CHOL
Ref-1653	solitary fibrous tumor
Ref-1654	SARC
Ref-1655	COAD
Ref-1656	adenoid cystic carcinoma of the trachea
Ref-1657	cancer of unknown primary
Ref-1658	THYM
Ref-1659	UVM
Ref-1660	atypical carcinoid tumor of the pancreas (pNET)
Ref-1661	LUAD
Ref-1662	desmoplastic small round cell tumor
Ref-1663	PRAD
Ref-1664	COAD
Ref-1665	melanotic schwannoma
Ref-1666	desmoplastic medulloblastoma
Ref-1667	epithelioid tumor
Ref-1668	lipoblastomatosis
Ref-1669	atypical carcinoid tumor of the lung
Ref-1670	LUAD
Ref-1671	sinunasal undifferentiated carcinoma
Ref-1672	SARC
Ref-1673	osteosarcoma
Ref-1674	rhabdomyosarcoma
Ref-1675	SARC
Ref-1676	atypical carcinoid tumor of the rectum (NET G2)
Ref-1677	SARC
Ref-1678	osteosarcoma
Ref-1679	rhabdomyosarcoma
Ref-1680	PAAD
Ref-1681	cancer of unknown primary
Ref-1682	osteosarcoma
Ref-1683	pleomorphic rhabdomyosarcoma
Ref-1684	cancer of unknown primary
Ref-1685	gastrointestinal stromal tumor
Ref-1686	BRCA
Ref-1687	desmoplastic small round cell tumor
Ref-1688	carcinoid tumor of the small intestine (NET)
Ref-1689	adenoid cystic carcinoma of the salivary glands
Ref-1690	multiple myeloma
Ref-1691	BRCA
Ref-1692	Liposarcoma, NOS
Ref-1693	STAD
Ref-1694	undifferentiated epithelioid sarcoma
Ref-1695	cancer of unknown primary
Ref-1696	COAD
Ref-1697	angiosarcoma
Ref-1698	mixed adenoneuroendocrine carcinoma of the colon (MANEC)
Ref-1699	solitary fibrous tumor
Ref-1700	aggressive fibromatosis (FAP)
Ref-1701	SARC
Ref-1702	TGCT
Ref-1703	pleomorphic rhabdomyosarcoma
Ref-1704	esthesioneuroblastoma
Ref-1705	KIRC
Ref-1706	BRCA
Ref-1707	epithelioid hemangiothelioma
Ref-1708	t-cell-non-hodgkin-lymphoma
Ref-1709	CHOL
Ref-1710	peritoneal mesothelioma
Ref-1711	SARC
Ref-1712	ACC
Ref-1713	clear cell sarcoma
Ref-1714	myxopapillary ependymoma
Ref-1715	urachal carcinoma
Ref-1716	STAD
Ref-1717	READ
Ref-1718	CHOL
Ref-1719	READ
Ref-1720	adenoid cystic carcinoma of the submandibular gland
Ref-1721	clear cell sarcoma
Ref-1722	myxoid liposarcoma
Ref-1723	desmoplastic small round cell tumor
Ref-1724	SARC
Ref-1725	adenoid cystic carcinoma of the parotid gland
Ref-1726	primary papillary serous carcinoma of the peritoneum
Ref-1727	atypical carcinoid tumor of the lung
Ref-1728	alveolar soft part sarcoma
Ref-1729	Liposarcoma, NOS
Ref-1730	COAD
Ref-1731	SARC
Ref-1732	SARC
Ref-1733	READ
Ref-1734	ovarian granulosa cell tumor
Ref-1735	basal cell adenocarcinoma of the salivary gland
Ref-1736	neuroendocrine tumor of the rectum
Ref-1737	sarcoma, NOS
Ref-1738	ewing sarcoma
Ref-1739	BLCA
Ref-1740	myxoid liposarcoma
Ref-1741	SKCM
Ref-1742	ACC
Ref-1743	chordoma
Ref-1744	BRCA
Ref-1745	osteosarcoma
Ref-1746	SKCM
Ref-1747	SKCM
Ref-1748	chordoma
Ref-1749	hemangiosarcoma
Ref-1750	blastoid mantle cell lymphoma
Ref-1751	SARC
Ref-1752	COAD
Ref-1753	atypical carcinoid tumor of the pancreas (NET)
Ref-1754	hemangioendothelioma
Ref-1755	SARC
Ref-1756	apocrine adenocarcinoma
Ref-1757	SKCM
Ref-1758	COAD
Ref-1759	KIRC
Ref-1760	PRAD
Ref-1761	UVM
Ref-1762	DLBCL
Ref-1763	undifferentiated thyroid carcinoma
Ref-1764	LUAD
Ref-1765	SARC
Ref-1766	READ
Ref-1767	ewing sarcoma
Ref-1768	PAAD
Ref-1769	osteosarcoma
Ref-1770	SARC
Ref-1771	SARC
Ref-1772	SKCM
Ref-1773	COAD
Ref-1774	cancer of unknown primary
Ref-1775	SKCM
Ref-1776	ovarian yolc sac tumor
Ref-1777	undifferentiated thyroid carcinoma
Ref-1778	mesenchymal chondrosarcoma
Ref-1779	LUAD
Ref-1780	MESO
Ref-1781	atypical carcinoid tumor
Ref-1782	LUAD
Ref-1783	STAD
Ref-1784	LIHC
Ref-1785	osteosarcoma
Ref-1786	SARC
Ref-1787	UVM
Ref-1788	adenocarcinoma of the nasal cavity
Ref-1789	TGCT
Ref-1790	cancer of unknown primary
Ref-1791	aggressive fibromatosis
Ref-1792	endometrial stromal sarcoma
Ref-1793	ACC
Ref-1794	gastrointestinal stromal tumor
Ref-1795	atypical carcinoid tumor of the thymus (NET)
Ref-1796	gastrointestinal stromal tumor
Ref-1797	carcinoma arising in perianal fistula
Ref-1798	adenoid cystic carcinoma of the parotid gland
Ref-1799	CHOL
Ref-1800	ganglioneuroblastoma
Ref-1801	sarcoma, NOS
Ref-1802	CHOL
Ref-1803	alveolar rhabdomyosarcoma
Ref-1804	LUAD
Ref-1805	SARC
Ref-1806	neuroendocrine carcinoma
Ref-1807	NUT midline carcinoma
Ref-1808	neuroendocrine testicular carcinoma
Ref-1809	ewing sarcoma
Ref-1810	TGCT
Ref-1811	solitary fibrous tumor
Ref-1812	BRCA
Ref-1813	SARC
Ref-1814	cancer of unknown primary
