# Supplementary material for: Comprehensive genomic and epigenomic analysis in cancer of unknown primary guides molecularly-informed therapies despite heterogeneity
Source: Nat Commun. 2022 Aug 2;13:4485. doi: 10.1038/s41467-022-31866-4 (PMC9346116; doi:10.1038/s41467-022-31866-4)
Supplement: Supplementary file 15 — Supplementary Data 12 [file 41467_2022_31866_MOESM15_ESM.xlsx]

## Sheet: 12 pfs-mpfs-overview
Supplementary Data 12: PFS2/1 for 20 patients including therapy descriptions
CUP-ID	PFS1 (days)	PFS1 (months)	PFS1 - treatment	PFS2 (days)	PFS2 (months)	PFS2 - treatment	PFSr	prePFS (months)	postPFS (months)	mPFSr
CUP-02	64	2.10411	carboplatin + paclitaxel	171	5.62192	crizotinib	2.67	2.1	5.62	2.67619
CUP-05	61	2.00548	folfiri + bevacizumab	92	3.02466	sorafenib	1.51	2.01	3.02	1.50249
CUP-08	153	5.03014	gemcitabine + nab-paclitaxel	371	12.1973	olaparib + gemcitabine	2.42	5.03	24	4.77137
CUP-15	x	x	vide (vincristine, ifosfamide, doxorubicin, etoposide)	336	11.0466	pazopanib	x	x	24	x
CUP-16	304	9.99452	cisplatin + 5-fluorouracil + cetuximab	50	1.64384	nivolumab	0.16	9.99	1.64	0.164164
CUP-18	59	1.93973	trifluridine + tipiracil	710	23.3425	nivolumab	12.03	2	24	12
CUP-20	76	2.49863	gemcitabine + vinorelbine	180	5.91781	crizotinib	2.37	2.5	5.92	2.368
CUP-21	61	2.00548	capecitabine + irinotecan	114	3.74795	pembrolizumab	1.87	2.01	3.75	1.86567
CUP-25	x	x	cetuximab	305	10.0274	nivolumab	x	x	24	x
CUP-38	89	2.92603	doxorubicin	237	7.79178	dasatinib	2.66	2.93	24	8.19113
CUP-39	123	4.04384	erlotinib	183	6.01644	atezolizumab ( + cobimetinib)	1.49	4.04	24	5.94059
CUP-41	92	3.02466	sunitinib	111	3.64932	olaparib	1.21	3.02	3.65	1.20861
CUP-42	205	6.73973	cyclophosphamide + topotecan	63	2.07123	pazopanib	0.31	6.74	2.07	0.307122
CUP-48	70	2.30137	pazopanib	190	6.24658	vismodegib	2.71	2.3	24	10.4348
CUP-49	92	3.02466	carboplatin + paclitaxel	207	6.80548	nivolumab + metformin	2.25	3.02	24	7.94702
CUP-51	31	1.01918	gemcitabine + cisplatin	298	9.79726	nivolumab ( + ipilimumab)	9.61	2	24	12
CUP-57	49	1.61096	paclitaxel	805	26.4658	trastuzumab	16.43	2	24	12
CUP-62	229	7.52877	carboplatin + gemcitabine + bevacizumab	155	5.09589	nintedanib + docetaxel	0.68	7.53	5.1	0.677291
CUP-69	113	3.71507	somatostatin analogue + interferon	108	3.55068	olaparib	0.96	3.72	3.55	0.954301
CUP-70	x	x	carboplatin + paclitaxel	182	5.98356	cetuximab + carboplatin + paclitaxel	x	x	24	x
n	17	17	20	20	20	20	17	17	20	17
mean	110.059	3.61837	x	243.4	8.00219	x	3.60824	3.70235	14.916	5.00051
sd	73.3889	2.41279	x	197.208	6.48356	x	4.57398	2.33478	10.3491	4.51084
median	89	2.92603	x	182.5	6	x	2.25	2.93	24	2.67619
range	31-304	1.02-9.99	x	50-805	1.64-26.47	x	0.16-16.43	2.00-9.99	1.64-24.00	0.16-12.00
CUP-57: Patient was started on biclutamid+leuprorelinacetate (recommendation with priority 2, no progression under therapy for 184 days) and later switched to trastuzumab (recommendation with priority 1), here counted as PFS2.
If there is a second substance name in brackets (e.g. "+ cobimetinib"), the given therapy was escalated using the mentioned substance.
Values in yellow cells were increased in compliance with the proposed 'modified PFSr' by Mock et al. (ESMO Open 2019, doi:10.1136/esmoopen-2019-000583).
Values in blue cells were lowered in compliance with the proposed 'modified PFSr' by Mock et al. (ESMO Open 2019, doi:10.1136/esmoopen-2019-000583).
