# Supplementary material for: Comprehensive genomic and epigenomic analysis in cancer of unknown primary guides molecularly-informed therapies despite heterogeneity
Source: Nat Commun. 2022 Aug 2;13:4485. doi: 10.1038/s41467-022-31866-4 (PMC9346116; doi:10.1038/s41467-022-31866-4)
Supplement: Supplementary file 16 — Supplementary Data 13 [file 41467_2022_31866_MOESM16_ESM.xlsx]

## Sheet: 13 PFSa,b
Supplementary Data 13: PFSa/b and reasons why PFSa and/or PFSb could not be calculated
CUP-ID	PFSr calculated	Reason why PFSa and/or PFSb could not be calculated	PFSa (days)	PFSb (days)	PFSr	PFSa (months)	PFSb (months)
CUP-01	0	No further treatment between tumor board meeting and death.	x	x	x	x	x
CUP-03	1	x	123	120	0.97561	4.04384	3.94521
CUP-06	0	Lost to follow-up.	x	x	x	x	x
CUP-09	0	Lost to follow-up.	x	x	x	x	x
CUP-10	0	No further treatment between tumor board meeting and death.	x	x	x	x	x
CUP-11	0	No further treatment between tumor board meeting and death.	x	x	x	x	x
CUP-12	0	No further treatment between tumor board meeting and death.	x	x	x	x	x
CUP-13	1	x	202	147	0.727723	6.6411	4.83288
CUP-14	0	No further treatment between tumor board meeting and death.	x	x	x	x	x
CUP-17	0	No further treatment between tumor board meeting and death.	x	x	x	x	x
CUP-19	0	Lost to follow-up.	x	x	x	x	x
CUP-22	0	PFSa: Exeeding follow-up period	x	x	x	x	x
CUP-23	0	No further treatment between tumor board meeting and death.	x	x	x	x	x
CUP-24	0	PFSb: No systemic treatment between tumor board and end of observation period.	x	x	x	x	x
CUP-26	0	No further treatment between tumor board meeting and death.	x	x	x	x	x
CUP-28	0	No further treatment between tumor board meeting and death.	x	x	x	x	x
CUP-30	0	Lost to follow-up.	x	x	x	x	x
CUP-31	0	PFSa: No PD observed, therapy was discontinued due to toxicity.	x	109	x	x	3.58356
CUP-32	0	x	137	83	0.605839	4.50411	2.72877
CUP-33	0	No further treatment between tumor board meeting and death.	x	x	x	x	x
CUP-34	0	PFSb: No systemic treatment between tumor board and end of observation period.	x	x	x	x	x
CUP-37	1	x	140	97	0.692857	4.60274	3.18904
CUP-40	1	x	151	92	0.61	4.96438	3.02466
CUP-44	1	x	194	125	0.64433	6.37808	4.10959
CUP-46	0	Lost to follow-up.	x	x	x	x	x
CUP-47	0	No further treatment between tumor board meeting and death.	x	x	x	x	x
CUP-52	1	x	84	87	1.03571	2.76164	2.86027
CUP-53	0	No further treatment between tumor board meeting and death.	x	x	x	x	x
CUP-54	1	x	492	116	0.235772	16.1753	3.8137
CUP-59	1	x	120	122	1.01667	3.94521	4.01096
CUP-60	0	Lost to follow-up.	x	x	x	x	x
CUP-63	1	x	311	25	0.0803859	10.2247	0.821918
CUP-64	0	No further treatment between tumor board meeting and death.	x	x	x	x	x
CUP-66	0	No further treatment between tumor board meeting and death.	x	x	x	x	x
CUP-67	0	Lost to follow-up.	x	x	x	x	x
CUP-68	0	x	211	153	0.725118	6.93699	5.03014
