# Supplementary material for: Comprehensive genomic and epigenomic analysis in cancer of unknown primary guides molecularly-informed therapies despite heterogeneity
Source: Nat Commun. 2022 Aug 2;13:4485. doi: 10.1038/s41467-022-31866-4 (PMC9346116; doi:10.1038/s41467-022-31866-4)
Supplement: Supplementary file 17 — Supplementary Data 14 [file 41467_2022_31866_MOESM17_ESM.xlsx]

## Sheet: 14 stratified cohort info
Supplementary Data 14: Characteristics of CUP patients with and without applied tumor board recommendations
Characteristics	Patients with applied tumor board recommendation	Patients without applied tumor board recommendation	Total
All	20 (100%)	36 (100%)	56 (100%)
Sex
Male	10 (50%)	12 (33%)	22 (39%)
Female	10 (50%)	24 (67%)	34 (61%)
Age
≤ 29	1 (5%)	6 (17%)	7 (13%)
30 – 39	5 (25%)	5 (14%)	10 (18%)
40 – 49	9 (45%)	16 (44%)	25 (45%)
50 – 59	2 (10%)	9 (25%)	11 (20%)
≥ 60	3 (15%)	0 (0%)	3 (5%)
Tissue molecular testing method
WGS	12 (60%)	15 (42%)	27 (48%)
WES	8 (40%)	21 (58%)	29 (52%)
RNAseq	19 (95%)	28 (78%)	47 (84%)
Methylome	19 (95%)	29 (81%)	48 (86%)
Histologic diagnosis
Adenocarcinoma	10 (50%)	22 (61%)	32 (57%)
Squamous cell carcinoma	6 (30%)	2 (6%)	8 (14%)
Neuroendocrine tumor	1 (5%)	4 (11%)	5 (9%)
Melanoma	0 (0%)	2 (6%)	2 (4%)
Poorly differentiated carcinoma	1 (5%)	2 (6%)	3 (5%)
Undifferentiated carcinoma	1 (5%)	2 (6%)	3 (5%)
Carcinoma, not otherwise specified	0 (0%)	1 (6%)	1 (2%)
Moderately differentiated carcinoma	1 (5%)	0 (0%)	1 (2%)
Sarcoma	0 (0%)	1 (3%)	1 (2%)
Number of metastatic sites
1	4 (20%)	15 (42%)	19 (34%)
2	7 (35%)	7 (19%)	14 (25%)
3	5 (25%)	6 (17%)	11 (20%)
4	4 (20%)	6 (17%)	10 (18%)
5 or more	0 (0%)	2 (6%)	2 (4%)
Location of disease
Liver	9 (45%)	22 (61%)	31 (55%)
Lymph nodes	14 (70%)	15 (42%)	29 (52%)
Bones	7 (35%)	12 (33%)	19 (34%)
Lung	6 (30%)	6 (17%)	12 (21%)
Peritoneum	3 (15%)	8 (22%)	11 (20%)
Other	9 (45%)	9 (25%)	18 (32%)
Number of previous systemic therapies
0	0 (0%)	0 (0%)	0 (0%)
1	3 (15%)	12 (33%)	15 (27%)
2	8 (40%)	10 (28%)	18 (32%)
3	0 (0%)	6 (17%)	6 (11%)
4 or more	9 (45%)	8 (22%)	17 (30%)
Time between sample submission and MTB
median (months)	1.8	2.6	2.3
range (months)	1.0 – 3.6	0.7 – 7.0	0.7 – 7.0
