# Supplementary material for: Comprehensive genomic and epigenomic analysis in cancer of unknown primary guides molecularly-informed therapies despite heterogeneity
Source: Nat Commun. 2022 Aug 2;13:4485. doi: 10.1038/s41467-022-31866-4 (PMC9346116; doi:10.1038/s41467-022-31866-4)
Supplement: Supplementary file 18 — Supplementary Data 15 [file 41467_2022_31866_MOESM18_ESM.xlsx]

## Sheet: 15.1 WES_info_QC
Supplementary Data 15.1: Sequencing quality statistics for whole exome sequencing and kits used for DNA sample preparation
PatientID	SampleID	Library Preparation Kit	Library Layout	Sequencing Platform	Coverage	Total read count	Mapping rate [%]	Duplication rate [%]	Median insert size
CUP-01	control	Agilent SureSelect V5	paired-end	Illumina HiSeq 4000	158.58	121189841	99.99	10.6	178
CUP-01	tumor	Agilent SureSelect V5	paired-end	Illumina HiSeq 4000	185.55	149434125	100	13.6	178
CUP-04	control	Agilent SureSelect V5	paired-end	Illumina HiSeq 4000	92.91	69901722	99.98	8.1	179
CUP-04	tumor	Agilent SureSelect V5	paired-end	Illumina HiSeq 4000	121.24	93021128	99.98	11.1	171
CUP-07	control	Agilent SureSelect V5+UTRs	paired-end	Illumina HiSeq 2500	115.87	130172373	100	6.7	158
CUP-07	tumor	Agilent SureSelect V5+UTRs	paired-end	Illumina HiSeq 2500	165.48	199513066	100	10.1	155
CUP-09	control	Agilent SureSelect V5+UTRs	paired-end	Illumina HiSeq 4000	111.68	151904194	99.99	24.6	177
CUP-09	tumor	Agilent SureSelect V5+UTRs	paired-end	Illumina HiSeq 4000	156.05	258067161	99.99	38	161
CUP-10	control	Agilent SureSelect V5+UTRs	paired-end	Illumina HiSeq 4000	119.66	167537214	99.97	24.6	182
CUP-10	tumor	Agilent SureSelect V5+UTRs	paired-end	Illumina HiSeq 4000	162.55	222542088	99.97	23	182
CUP-11	control	Agilent SureSelect V5+UTRs	paired-end	Illumina HiSeq 4000	103.86	139288584	99.99	22.31	174
CUP-11	tumor	Agilent SureSelect V5+UTRs	paired-end	Illumina HiSeq 4000	111.97	173122356	100	31.62	166
CUP-12	control	Agilent SureSelect V5+UTRs	paired-end	Illumina HiSeq 4000	104.27	131207302	99.99	18.7	168
CUP-12	tumor	Agilent SureSelect V5+UTRs	paired-end	Illumina HiSeq 4000	143.64	223771558	99.98	31.7	168
CUP-15	control	Agilent SureSelect V5+UTRs	paired-end	Illumina HiSeq 4000	93.45	132171495	99.95	25	186
CUP-15	tumor	Agilent SureSelect V5+UTRs	paired-end	Illumina HiSeq 4000	118.34	167342185	99.95	23.5	181
CUP-16	control	Agilent SureSelect V5	paired-end	Illumina HiSeq 2500	170.24	122735076	100	4.7	161
CUP-16	tumor	Agilent SureSelect V5	paired-end	Illumina HiSeq 2500	205.52	150428509	100	6.1	162
CUP-17	control	Agilent SureSelect V5+UTRs	paired-end	Illumina HiSeq 4000	131.91	178754644	99.99	25	185
CUP-17	tumor	Agilent SureSelect V5+UTRs	paired-end	Illumina HiSeq 4000	150.64	224581529	100	32.4	154
CUP-19	tumor	Agilent SureSelect V5	paired-end	Illumina HiSeq 4000	183.97	144093702	99.99	18.2	168
CUP-19	tumor	Agilent SureSelect V5	paired-end	Illumina HiSeq 4000	209.3	163726535	99.99	16.6	166
CUP-22	tumor	Agilent SureSelect V5+UTRs	paired-end	Illumina HiSeq 4000	118.59	151498506	99.99	18.7	177
CUP-22	tumor	Agilent SureSelect V5+UTRs	paired-end	Illumina HiSeq 4000	178.94	233777114	100	22.7	174
CUP-23	control	Agilent SureSelect V5+UTRs	paired-end	Illumina HiSeq 2000	205.9	250332767	99.99	9.7	170
CUP-23	tumor	Agilent SureSelect V5+UTRs	paired-end	Illumina HiSeq 2000	170.52	206585820	99.99	9.9	170
CUP-24	control	Agilent SureSelect V5	paired-end	Illumina HiSeq 4000	146.34	143069660	99.99	31.2	185
CUP-24	tumor	Agilent SureSelect V5	paired-end	Illumina HiSeq 4000	192.82	195067941	100	35.6	179
CUP-27	control	Agilent SureSelect V5+UTRs	paired-end	Illumina HiSeq 2500	109.38	133586258	99.99	10.9	195
CUP-27	tumor	Agilent SureSelect V5+UTRs	paired-end	Illumina HiSeq 2500	416.68	837085276	99.93	44.6	193
CUP-29	control	Agilent SureSelect V5	paired-end	Illumina HiSeq 2500	134.73	98928481	99.96	5	194
CUP-29	tumor	Agilent SureSelect V5	paired-end	Illumina HiSeq 2500	206.18	156479904	99.95	6.2	198
CUP-30	tumor	Agilent SureSelect V5	paired-end	Illumina HiSeq 4000	150.19	136098842	99.99	27	181
CUP-30	tumor	Agilent SureSelect V5	paired-end	Illumina HiSeq 4000	177.96	159391895	99.99	25.8	186
CUP-33	control	Agilent SureSelect V5	paired-end	Illumina HiSeq 4000	131.72	111113129	99.97	22.6	181
CUP-33	tumor	Agilent SureSelect V5	paired-end	Illumina HiSeq 4000	176.68	159406424	99.97	28.1	172
CUP-34	control	Agilent SureSelect V5+UTRs	paired-end	Illumina HiSeq 4000	116.11	147830600	99.99	20	185
CUP-34	tumor	Agilent SureSelect V5+UTRs	paired-end	Illumina HiSeq 4000	179.42	249825496	99.99	26.5	176
CUP-35	control	Agilent SureSelect V5+UTRs	paired-end	Illumina HiSeq 4000	103.76	138745695	99.99	19.7	180
CUP-35	tumor	Agilent SureSelect V5+UTRs	paired-end	Illumina HiSeq 4000	140.07	199449264	100	26.4	165
CUP-36	control	Agilent SureSelect V5	paired-end	Illumina HiSeq 4000	180.36	148663936	99.98	20.5	170
CUP-36	tumor	Agilent SureSelect V5	paired-end	Illumina HiSeq 4000	215.1	213685000	99.97	34	172
CUP-37	control	Agilent SureSelect V5+UTRs	paired-end	Illumina HiSeq 4000	109.6	153514442	99.99	25.8	194
CUP-37	tumor	Agilent SureSelect V5+UTRs	paired-end	Illumina HiSeq 4000	161.82	223984085	99.99	25.5	189
CUP-38	control	Agilent SureSelect V5	paired-end	Illumina HiSeq 4000	116.37	93685926	99.97	13.2	168
CUP-38	tumor	Agilent SureSelect V5	paired-end	Illumina HiSeq 4000	158.13	125259625	99.97	13	170
CUP-40	control	Agilent SureSelect V5	paired-end	Illumina HiSeq 2500	123.6	92835635	99.96	4.5	183
CUP-40	tumor	Agilent SureSelect V5	paired-end	Illumina HiSeq 2500	231.21	183102174	99.95	8.2	187
CUP-41	control	Agilent SureSelect V5+UTRs	paired-end	Illumina HiSeq 4000	93.01	116270428	100	15.5	174
CUP-41	tumor	Agilent SureSelect V5+UTRs	paired-end	Illumina HiSeq 4000	126.9	181689322	100	23.9	179
CUP-43	control	Agilent SureSelect V5+UTRs	paired-end	Illumina HiSeq 2500	114.69	142813866	99.99	12.9	186
CUP-43	tumor	Agilent SureSelect V5+UTRs	paired-end	Illumina HiSeq 2500	124.09	150342912	99.99	9.2	183
CUP-46	control	Agilent SureSelect V5	paired-end	Illumina HiSeq 2500	116.13	83594620	99.99	3.7	189
CUP-46	tumor	Agilent SureSelect V5	paired-end	Illumina HiSeq 2500	180.76	133016594	99.99	5.7	193
CUP-47	control	Agilent SureSelect V5	paired-end	Illumina HiSeq 4000	129.11	98743642	99.97	10.4	165
CUP-47	tumor	Agilent SureSelect V5	paired-end	Illumina HiSeq 4000	163.4	124215842	99.98	12.2	160
CUP-50	control	Agilent SureSelect V5+UTRs	paired-end	Illumina HiSeq 4000	105.62	142525709	99.99	21.9	187
CUP-50	tumor	Agilent SureSelect V5+UTRs	paired-end	Illumina HiSeq 4000	138.95	194149895	99.99	24.8	188
CUP-52	control	Agilent SureSelect V5+UTRs	paired-end	Illumina HiSeq 4000	121.79	152531271	100	20.8	178
CUP-52	tumor	Agilent SureSelect V5+UTRs	paired-end	Illumina HiSeq 4000	165.53	238593561	100	30.5	175
CUP-55	control	Agilent SureSelect V5	paired-end	Illumina HiSeq 4000	125.04	95356934	99.98	10.8	170
CUP-55	tumor	Agilent SureSelect V5	paired-end	Illumina HiSeq 4000	149.51	117420870	99.98	12.5	168
CUP-56	control	Agilent SureSelect V5+UTRs	paired-end	Illumina HiSeq 4000	124.16	151726990	99.99	19.7	170
CUP-56	tumor	Agilent SureSelect V5+UTRs	paired-end	Illumina HiSeq 4000	163.08	214349068	99.99	24.3	178
CUP-57	control	Agilent SureSelect V5	paired-end	Illumina HiSeq 2500	142.94	105381985	100	10.4	183
CUP-57	tumor	Agilent SureSelect V5	paired-end	Illumina HiSeq 2500	162.82	117472129	100	8.6	172
CUP-58	control	Agilent SureSelect V5+UTRs	paired-end	Illumina HiSeq 4000	102.41	134624776	100	21.7	177
CUP-58	tumor	Agilent SureSelect V5+UTRs	paired-end	Illumina HiSeq 4000	166.03	244376457	99.99	28.4	181
CUP-59	control	Agilent SureSelect V5+UTRs	paired-end	Illumina HiSeq 4000	108.67	137014479	99.98	12.8	169
CUP-59	tumor	Agilent SureSelect V5+UTRs	paired-end	Illumina HiSeq 4000	153.66	249012422	99.98	31.4	144
CUP-60	control	Agilent SureSelect V5	paired-end	Illumina HiSeq 2500	140.27	102830064	99.98	4.9	155
CUP-60	tumor	Agilent SureSelect V5	paired-end	Illumina HiSeq 2500	141.51	102683349	99.98	4.1	159
CUP-62	control	Agilent SureSelect V5	paired-end	Illumina HiSeq 4000	129.89	100441355	100	12.1	167
CUP-62	tumor	Agilent SureSelect V5	paired-end	Illumina HiSeq 4000	158.16	125572151	100	14.4	168
CUP-64	tumor	Agilent SureSelect V5+UTRs	paired-end	Illumina HiSeq 4000	105.45	145236724	99.99	25.6	179
CUP-64	tumor	Agilent SureSelect V5+UTRs	paired-end	Illumina HiSeq 4000	161.47	230374419	99.99	26.9	182
CUP-65	control	Agilent SureSelect V5+UTRs	paired-end	Illumina HiSeq 4000	117.75	146056608	99.99	19.8	186
CUP-65	tumor	Agilent SureSelect V5+UTRs	paired-end	Illumina HiSeq 4000	166.41	239572072	99.99	30.8	182
CUP-69	control	Agilent SureSelect V5	paired-end	Illumina HiSeq 2500	111.47	79814492	100	7.5	160
CUP-69	tumor	Agilent SureSelect V5	paired-end	Illumina HiSeq 2500	141.23	100306451	100	6.8	164
CUP-70	control	Agilent SureSelect V5	paired-end	Illumina HiSeq 2500	259.48	201233134	99.99	9.8	164
CUP-70	tumor	Agilent SureSelect V5	paired-end	Illumina HiSeq 2500	139.81	102889559	99.99	3.2	162

## Sheet: 15.2 WGS_info_QC
Supplementary Data 15.2: Sequencing quality statistics for whole genome sequencing and kits used for DNA sample preparation
PatientID	SampleID	Library Preparation Kit	Library Layout	Sequencing Platform	Coverage	Total read count	Mapping rate [%]	Duplication rate [%]	Median insert size
CUP-02	control	TruSeq Nano DNA	paired-end	Illumina HiSeq X Ten	78.21	2030754843	99.98	9.6	401
CUP-02	tumor	TruSeq Nano DNA	paired-end	Illumina HiSeq X Ten	65.71	1686281853	99.98	8	405
CUP-03	control	TruSeq Nano DNA	paired-end	Illumina HiSeq X Ten	69.49	1820798320	99.99	9.6	440
CUP-03	tumor	TruSeq Nano DNA	paired-end	Illumina HiSeq X Ten	69.58	1847410322	99.98	10.1	437
CUP-05	control	TruSeq Nano DNA	paired-end	Illumina HiSeq X Ten	73.26	1924697128	99.98	11.5	394
CUP-05	tumor	TruSeq Nano DNA	paired-end	Illumina HiSeq X Ten	72.06	1893480127	99.99	10.5	407
CUP-06	control	TruSeq Nano DNA	paired-end	Illumina HiSeq X Ten	72.2	1922544293	100	13.9	337
CUP-06	tumor	TruSeq Nano DNA	paired-end	Illumina HiSeq X Ten	67.26	1795536872	99.99	13.9	318
CUP-08	control	TruSeq Nano DNA	paired-end	Illumina HiSeq X Ten	74.79	2019185487	99.99	13.3	396
CUP-08	tumor	TruSeq Nano DNA	paired-end	Illumina HiSeq X Ten	73.37	2007578041	99.99	14	399
CUP-13	control	TruSeq Nano DNA	paired-end	Illumina HiSeq X Ten	76.72	1939676327	99.99	10	421
CUP-13	tumor	TruSeq Nano DNA	paired-end	Illumina HiSeq X Ten	74.53	1886060601	99.99	9.7	428
CUP-14	control	TruSeq Nano DNA	paired-end	Illumina HiSeq X Ten	72.93	1950010835	99.96	12.9	406
CUP-14	tumor	TruSeq Nano DNA	paired-end	Illumina HiSeq X Ten	71.17	1937248171	99.95	12.8	407
CUP-18	control	TruSeq Nano DNA	paired-end	Illumina HiSeq X Ten	78.55	2091995392	99.98	12.4	410
CUP-18	tumor	TruSeq Nano DNA	paired-end	Illumina HiSeq X Ten	73.03	1914269749	99.97	11.6	363
CUP-20	control	TruSeq Nano DNA	paired-end	Illumina HiSeq X Ten	64.89	1633338115	99.99	8.3	378
CUP-20	tumor	TruSeq Nano DNA	paired-end	Illumina HiSeq X Ten	66.82	1691369404	99.99	8.8	384
CUP-21	control	TruSeq Nano DNA	paired-end	Illumina HiSeq X Ten	74.41	1942174222	99.97	11.3	399
CUP-21	tumor	TruSeq Nano DNA	paired-end	Illumina HiSeq X Ten	73.28	1928003550	99.96	11.9	394
CUP-25	control	TruSeq Nano DNA	paired-end	Illumina HiSeq X Ten	72.76	1919547076	99.99	11.5	398
CUP-25	tumor	TruSeq Nano DNA	paired-end	Illumina HiSeq X Ten	66.32	1779414035	99.99	12.2	399
CUP-26	control	TruSeq Nano DNA	paired-end	Illumina HiSeq X Ten	81.5	2161593629	99.98	13.3	410
CUP-26	tumor	TruSeq Nano DNA	paired-end	Illumina HiSeq X Ten	79.05	2107783061	99.99	13.1	413
CUP-28	control	TruSeq Nano DNA	paired-end	Illumina HiSeq X Ten	68.28	1739381522	99.98	10	394
CUP-28	tumor	TruSeq Nano DNA	paired-end	Illumina HiSeq X Ten	75.41	1971605198	99.99	11.7	413
CUP-31	control	TruSeq Nano DNA	paired-end	Illumina HiSeq X Ten	73.15	1913851224	99.99	10.7	391
CUP-31	tumor	TruSeq Nano DNA	paired-end	Illumina HiSeq X Ten	69.41	1909798065	99.99	13.8	397
CUP-32	control	TruSeq Nano DNA	paired-end	Illumina HiSeq X Ten	74.92	1951317231	99.98	11.5	397
CUP-32	tumor	TruSeq Nano DNA	paired-end	Illumina HiSeq X Ten	71.88	1898245171	99.98	12.3	384
CUP-39	control	TruSeq Nano DNA	paired-end	Illumina HiSeq X Ten	73.73	2044913585	100	18	342
CUP-39	tumor	TruSeq Nano DNA	paired-end	Illumina HiSeq X Ten	69.71	1929942855	99.99	17.1	335
CUP-42	control	TruSeq Nano DNA	paired-end	Illumina HiSeq X Ten	77.56	1950700694	100	8.8	405
CUP-42	tumor	TruSeq Nano DNA	paired-end	Illumina HiSeq X Ten	67.77	1750148011	99.99	10	408
CUP-44	control	TruSeq Nano DNA	paired-end	Illumina HiSeq X Ten	71.71	1785469321	99.99	8.5	396
CUP-44	tumor	TruSeq Nano DNA	paired-end	Illumina HiSeq X Ten	71.97	1858474722	100	10.3	394
CUP-45	control	TruSeq Nano DNA	paired-end	Illumina HiSeq X Ten	71.42	1839263862	99.99	11	399
CUP-45	tumor	TruSeq Nano DNA	paired-end	Illumina HiSeq X Ten	70.58	1838417920	99.99	10.7	392
CUP-48	control	TruSeq Nano DNA	paired-end	Illumina HiSeq X Ten	78.77	2127837880	100	14.5	406
CUP-48	tumor	TruSeq Nano DNA	paired-end	Illumina HiSeq X Ten	71.51	1953167813	99.99	14.1	403
CUP-49	control	TruSeq Nano DNA	paired-end	Illumina HiSeq X Ten	74	1959361539	99.99	12.6	410
CUP-49	tumor	TruSeq Nano DNA	paired-end	Illumina HiSeq X Ten	73.16	1978281523	99.99	14.4	405
CUP-51	control	TruSeq Nano DNA	paired-end	Illumina HiSeq X Ten	78.82	2186734360	99.98	15.5	388
CUP-51	tumor	TruSeq Nano DNA	paired-end	Illumina HiSeq X Ten	78.82	2187249302	99.99	17	389
CUP-53	control	TruSeq Nano DNA	paired-end	Illumina HiSeq X Ten	74.45	1908075232	99.96	10.1	408
CUP-53	tumor	TruSeq Nano DNA	paired-end	Illumina HiSeq X Ten	72.41	1840593644	99.96	10	398
CUP-54	control	TruSeq Nano DNA	paired-end	Illumina HiSeq X Ten	79.08	2129039119	99.95	15.8	417
CUP-54	tumor	TruSeq Nano DNA	paired-end	Illumina HiSeq X Ten	77.67	2124846981	99.94	15	409
CUP-61	control	TruSeq Nano DNA	paired-end	Illumina HiSeq X Ten	75.36	2008148241	99.99	10.8	394
CUP-61	tumor	TruSeq Nano DNA	paired-end	Illumina HiSeq X Ten	71.19	1894481256	99.99	10.1	394
CUP-63	control	TruSeq Nano DNA	paired-end	Illumina HiSeq X Ten	71.82	1802648623	100	9.5	403
CUP-63	tumor	TruSeq Nano DNA	paired-end	Illumina HiSeq X Ten	68.36	1754570870	99.99	10.4	403
CUP-66	control	TruSeq Nano DNA	paired-end	Illumina HiSeq X Ten	76.39	2123521787	99.99	9.6	419
CUP-66	tumor	TruSeq Nano DNA	paired-end	Illumina HiSeq X Ten	73.61	1963817538	99.99	10.6	410
CUP-67	control	TruSeq Nano DNA	paired-end	Illumina HiSeq X Ten	72.76	2111433386	99.99	21.7	347
CUP-67	tumor	TruSeq Nano DNA	paired-end	Illumina HiSeq X Ten	76.39	2072712476	99.96	15.1	341
CUP-68	control	TruSeq Nano DNA	paired-end	Illumina HiSeq X Ten	72.72	2067219231	99.98	18.2	432
CUP-68	tumor	TruSeq Nano DNA	paired-end	Illumina HiSeq X Ten	72.24	2074309857	99.93	18.9	424

## Sheet: 15.3 RNA_info_QC
Supplementary Data 15.3: Sequencing quality statistics for RNA sequencing and kits used for RNA sample preparation
PatientID	SampleID	Library Preparation Kit	Library Layout	Sequencing Platform	Total read count	Mapping rate [%]	Duplication rate [%]	Mean insert size
CUP-01	tumor	Il TruSeq RNA	paired-end	Illumina HiSeq 4000	127695672	93.99	26.6	428
CUP-02	tumor	Il TruSeq RNA	paired-end	Illumina HiSeq X Ten	294130572	82.43	54.8	564
CUP-03	tumor	Il TruSeq Stranded mRNA	paired-end	Illumina HiSeq 4000	250654840	92.47	53.9	636
CUP-04	tumor	Il TruSeq RNA	paired-end	Illumina HiSeq 4000	321309438	92.31	36.5	666
CUP-06	tumor	Il TruSeq Stranded mRNA	paired-end	Illumina HiSeq 4000	269879150	94.12	73.6	574
CUP-08	tumor	Il TruSeq Stranded mRNA	paired-end	Illumina HiSeq X Ten	1046538312	91.51	84.6	1213
CUP-10	tumor	Il TruSeq Stranded mRNA	paired-end	Illumina HiSeq X Ten	997012248	19.52	93.6	411
CUP-11	tumor	Il TruSeq Stranded mRNA	paired-end	Illumina HiSeq 4000	270410890	94.7	41.1	641
CUP-13	tumor	Il TruSeq Stranded mRNA	paired-end	Illumina HiSeq 4000	270774528	55.89	73.6	431
CUP-14	tumor	Il TruSeq Stranded mRNA	paired-end	Illumina HiSeq 4000	251094670	91.3	77.2	572
CUP-15	tumor	Il TruSeq Stranded mRNA	paired-end	Illumina HiSeq 4000	247000946	87.98	51.2	500
CUP-16	tumor	Il TruSeq RNA	paired-end	Illumina HiSeq 2500	146931910	90.48	30	380
CUP-18	tumor	Il TruSeq Stranded mRNA	paired-end	Illumina HiSeq X Ten	142075562	91.86	39	446
CUP-19	tumor	Il TruSeq Stranded mRNA	paired-end	Illumina HiSeq 4000	86218960	83.69	72.4	369
CUP-20	tumor	Il TruSeq RNA	paired-end	Illumina HiSeq X Ten	252654132	84.8	32.8	521
CUP-21	tumor	Il TruSeq Stranded mRNA	paired-end	Illumina HiSeq 4000	246303842	92.33	47.2	649
CUP-22	tumor	Il TruSeq Stranded mRNA	paired-end	Illumina HiSeq 4000	243910442	93.66	77	610
CUP-23	tumor	Il TruSeq RNA	paired-end	Illumina HiSeq 2000	151331620	80.83	38	359
CUP-24	tumor	Il TruSeq Stranded mRNA	paired-end	Illumina HiSeq X Ten	922215194	87.68	54.4	935
CUP-25	tumor	Il TruSeq Stranded mRNA	paired-end	Illumina HiSeq X Ten	149457306	92.77	31.7	427
CUP-26	tumor	Il TruSeq Stranded mRNA	paired-end	Illumina HiSeq 4000	200485936	92.18	42.5	452
CUP-28	tumor	Il TruSeq Stranded mRNA	paired-end	Illumina HiSeq X Ten	956438554	93.47	73	1035
CUP-29	tumor	Il TruSeq RNA	paired-end	Illumina HiSeq 2500	209257994	93.24	42.4	427
CUP-30	tumor	Il TruSeq Stranded mRNA	paired-end	Illumina HiSeq 4000	95457678	89.37	54.7	296
CUP-31	tumor	Il TruSeq Stranded mRNA	paired-end	Illumina HiSeq X Ten	1039037420	93.66	82.1	1171
CUP-33	tumor	Il TruSeq Stranded mRNA	paired-end	Illumina HiSeq 4000	70257812	28.59	70.7	134
CUP-34	tumor	Il TruSeq Stranded mRNA	paired-end	Illumina HiSeq X Ten	1101102994	91	68.9	1290
CUP-37	tumor	Il TruSeq Stranded mRNA	paired-end	Illumina HiSeq X Ten	1043692380	95.46	84.4	1148
CUP-38	tumor	Il TruSeq RNA	paired-end	Illumina HiSeq 4000	156277606	91.03	23.8	409
CUP-39	tumor	Il TruSeq Stranded mRNA	paired-end	Illumina HiSeq 4000	243954380	93.98	54.1	495
CUP-40	tumor	Il TruSeq RNA	paired-end	Illumina HiSeq 2500	122557374	90.76	28.9	354
CUP-41	tumor	Il TruSeq Stranded mRNA	paired-end	Illumina HiSeq X Ten	1085159954	91.22	62.6	1701
CUP-42	tumor	Il TruSeq Stranded mRNA	paired-end	Illumina HiSeq X Ten	158560232	95.34	27.5	423
CUP-44	tumor	Il TruSeq Stranded mRNA	paired-end	Illumina HiSeq 4000	225743740	89.69	42.7	572
CUP-45	tumor	Il TruSeq Stranded mRNA	paired-end	Illumina HiSeq 4000	209011696	92.6	50.8	499
CUP-46	tumor	Il TruSeq RNA	paired-end	Illumina HiSeq 2500	130532164	95.39	24.5	385
CUP-47	tumor	Il TruSeq RNA	paired-end	Illumina HiSeq 4000	117055842	91.09	46.8	423
CUP-48	tumor	Il TruSeq Stranded mRNA	paired-end	Illumina HiSeq X Ten	126397270	93.52	36.2	388
CUP-49	tumor	Il TruSeq Stranded mRNA	paired-end	Illumina HiSeq X Ten	984173242	90.48	73.6	1709
CUP-50	tumor	Il TruSeq Stranded mRNA	paired-end	Illumina HiSeq 4000	172351200	91.21	37	344
CUP-51	tumor	Il TruSeq Stranded mRNA	paired-end	Illumina HiSeq 4000	284392010	93.04	52.9	586
CUP-52	tumor	Il TruSeq Stranded mRNA	paired-end	Illumina HiSeq 4000	269528656	92.75	46.8	581
CUP-55	tumor	Il TruSeq RNA	paired-end	Illumina HiSeq 4000	136092304	49.24	88.7	260
CUP-57	tumor	Il TruSeq RNA	paired-end	Illumina HiSeq 2500	119357476	83.07	28.5	345
CUP-58	tumor	Il TruSeq Stranded mRNA	paired-end	Illumina HiSeq X Ten	989263524	95.19	59	1236
CUP-60	tumor	Il TruSeq RNA	paired-end	Illumina HiSeq 2500	90994432	90.51	34.3	440
CUP-61	tumor	Il TruSeq Stranded mRNA	paired-end	Illumina HiSeq X Ten	1006509022	93.02	80	1070
CUP-62	tumor	Il TruSeq RNA	paired-end	Illumina HiSeq 4000	166639868	93.11	31.8	473
CUP-63	tumor	Il TruSeq Stranded mRNA	paired-end	Illumina HiSeq 4000	236567886	93.17	43.9	522
CUP-64	tumor	Il TruSeq Stranded mRNA	paired-end	Illumina HiSeq 4000	336255226	95.97	39.8	741
CUP-65	tumor	Il TruSeq Stranded mRNA	paired-end	Illumina HiSeq 4000	295849382	94.97	85.5	506
CUP-66	tumor	Il TruSeq Stranded mRNA	paired-end	Illumina HiSeq X Ten	1035321384	91.27	84.5	1473
CUP-67	tumor	Il TruSeq Stranded mRNA	paired-end	Illumina HiSeq 4000	273285138	95.16	62.2	570
CUP-69	tumor	Il TruSeq RNA	paired-end	Illumina HiSeq 2500	91811928	92.01	18.8	328
CUP-70	tumor	Il TruSeq RNA	paired-end	Illumina HiSeq 2500	124213724	94.02	24.1	410
