# Supplementary material for: Comprehensive genomic and epigenomic analysis in cancer of unknown primary guides molecularly-informed therapies despite heterogeneity
Source: Nat Commun. 2022 Aug 2;13:4485. doi: 10.1038/s41467-022-31866-4 (PMC9346116; doi:10.1038/s41467-022-31866-4)
Supplement: Supplementary file 19 — Supplementary Data 16 [file 41467_2022_31866_MOESM19_ESM.xlsx]

## Sheet: 16 Top5000CpGs
Supplementary Data 16: Top 5000 most variant CpGs used for methylation-based entity predictions
probes
cg12374721
cg20916523
cg22881914
cg21790626
cg13035743
cg26799474
cg06051311
cg20837735
cg15083233
cg02085507
cg21201572
cg21359747
cg04515001
cg25691167
cg13702536
cg19826026
cg27285720
cg07403350
cg15720535
cg00363813
cg06274159
cg10562586
cg18403361
cg08124030
cg23363832
cg27126442
cg12108912
cg20261167
cg07220939
cg26521404
cg11804789
cg07906724
cg03544320
cg17251713
cg25462303
cg21130374
cg20442697
cg07717632
cg04034767
cg21550442
cg05109049
cg23290344
cg03064067
cg25902889
cg16363586
cg13297960
cg23555120
cg01009664
cg10722799
cg00630164
cg14159672
cg19456540
cg02983451
cg16731240
cg10150530
cg15077070
cg24512973
cg05130485
cg26960719
cg04875162
cg04797323
cg00916635
cg26537639
cg13870494
cg08047907
cg20523861
cg15645309
cg21614638
cg08786003
cg03852144
cg02724472
cg16240480
cg05213296
cg12629325
cg12910797
cg01214847
cg03840259
cg09871315
cg10370591
cg16862361
cg08047457
cg02228185
cg17638468
cg00332153
cg13912117
cg04534765
cg03918304
cg09414535
cg05890484
cg15485859
cg08924430
cg07823492
cg15700197
cg18940763
cg12937434
cg04915566
cg25720804
cg16245261
cg00250430
cg06791102
cg12029639
cg08804892
cg00347904
cg05209917
cg07644368
cg06630241
cg03292149
cg03294491
cg14754581
cg10146929
cg09837977
cg14696870
cg06906435
cg15977272
cg08585897
cg13615963
cg24694549
cg05445326
cg00970325
cg00842351
cg16215361
cg27188703
cg10725344
cg24402880
cg01381846
cg09243900
cg00489401
cg25298754
cg10978355
cg16983159
cg18437633
cg02764897
cg09053680
cg15873301
cg05861567
cg02164046
cg07104706
cg09580336
cg04052038
cg11314684
cg04872051
cg07837085
cg16313343
cg06637774
cg21063899
cg06825142
cg10523671
cg12864235
cg16772207
cg00933411
cg12493906
cg09229960
cg10818284
cg16779976
cg00415993
cg15309236
cg12621514
cg00564163
cg15684563
cg27009703
cg21880903
cg05252264
cg16177830
cg09649610
cg10031651
cg09799714
cg11203041
cg23213217
cg12842316
cg02681442
cg13958426
cg19343464
cg18055007
cg11762346
cg07525077
cg01305421
cg11377136
cg09563216
cg25167447
cg15403517
cg21400640
cg03561565
cg23244913
cg24110050
cg02184413
cg17641252
cg09196959
cg08460026
cg00061629
cg24625388
cg12547930
cg04396791
cg04947157
cg07654934
cg11500797
cg14991487
cg04098585
cg12360736
cg20993403
cg24747122
cg08411049
cg00629585
cg05767404
cg19717326
cg09061733
cg21747271
cg25363445
cg14826683
cg19566405
cg04623837
cg25370441
cg19062189
cg26170660
cg16232126
cg26482939
cg25388528
cg23732024
cg06353345
cg12041387
cg26162582
cg01679262
cg00480115
cg19664945
cg01561916
cg01335367
cg23995753
cg09313705
cg17861230
cg00689340
cg14451276
cg04330449
cg04041960
cg22799132
cg27652350
cg22325572
cg07533148
cg10187559
cg21655480
cg18515587
cg04439215
cg07072643
cg11639651
cg09682183
cg06214007
cg22792910
cg12840719
cg27285599
cg19255783
cg01119135
cg12073779
cg06363129
cg18750960
cg23079782
cg18414381
cg18952647
cg02630207
cg21765730
cg01344452
cg27208307
cg16608652
cg02599464
cg05246522
cg10303487
cg14409958
cg02553486
cg01112778
cg10556064
cg18741908
cg19233472
cg19408398
cg27063986
cg15731815
cg26316946
cg17371081
cg12397274
cg19836199
cg07654896
cg04549333
cg06022562
cg17904739
cg02595219
cg11063110
cg09548084
cg04481779
cg21312148
cg17277939
cg24127874
cg20169062
cg15749858
cg16869108
cg24754277
cg04893119
cg23189044
cg23256150
cg22268164
cg09851465
cg04574507
cg17243643
cg09970593
cg27631817
cg18878432
cg07601320
cg05697249
cg21406461
cg26227005
cg15175266
cg15840985
cg27223047
cg02938601
cg00186701
cg01777397
cg00673191
cg21898046
cg03547924
cg01109219
cg04721883
cg25692621
cg03846767
cg18822544
cg25123470
cg15992730
cg04969878
cg22736323
cg02205962
cg18192417
cg02351381
cg14385738
cg20786074
cg15966757
cg21152671
cg21907579
cg20804101
cg19308222
cg08942800
cg05820087
cg16302441
cg13462129
cg26928972
cg20676475
cg17347634
cg17939444
cg12111714
cg06338119
cg07307078
cg09712066
cg04039397
cg25607161
cg06142324
cg23645091
cg25426302
cg10106388
cg02671171
cg16335762
cg06747888
cg14967066
cg04070847
cg23083672
cg23704362
cg09179845
cg04457979
cg16831889
cg10660256
cg00321478
cg22740835
cg22759686
cg13739417
cg20910746
cg21554552
cg15642035
cg10303842
cg22377389
cg11657808
cg00075967
cg11984608
cg25226247
cg12941931
cg16306115
cg25608949
cg25593948
cg14311811
cg01333011
cg10329418
cg27404050
cg17982102
cg01152019
cg14417329
cg00208967
cg25655096
cg07086380
cg25053900
cg25574024
cg14114267
cg06313930
cg06958829
cg24989962
cg08077673
cg16787600
cg22598028
cg12793610
cg15607672
cg10894453
cg03565081
cg00626466
cg05200628
cg09137696
cg11536940
cg26267038
cg12537796
cg23181133
cg19580810
cg20831708
cg05089968
cg20312687
cg07935264
cg03001305
cg17118262
cg06577725
cg05485060
cg06563300
cg10919204
cg07971188
cg15540820
cg06352750
cg07168556
cg23129478
cg02131853
cg26489108
cg20857253
cg06096336
cg15539420
cg04561804
cg21472642
cg16131766
cg15279364
cg16254309
cg24315815
cg16907566
cg17327492
cg11304234
cg24765446
cg14074117
cg09238677
cg05226008
cg02537838
cg27000831
cg12875426
cg17073891
cg13634319
cg24835159
cg14153740
cg27067621
cg10088985
cg17173423
cg14916288
cg16777510
cg06457357
cg22487322
cg17542385
cg02729303
cg09748960
cg14544583
cg26620356
cg10300684
cg13002506
cg13139843
cg05244766
cg17214107
cg20793071
cg00041575
cg23400451
cg20613889
cg10414946
cg25465406
cg21557231
cg08906015
cg01762581
cg09829319
cg01906055
cg03872376
cg11233153
cg09396217
cg17465304
cg05647859
cg21132577
cg22376897
cg24240626
cg00134787
cg10942056
cg26530341
cg11052143
cg02633817
cg05072008
cg23968383
cg19814116
cg09347151
cg26989103
cg03914397
cg26954174
cg01612158
cg17274742
cg09191232
cg10281002
cg18829411
cg01835489
cg26866325
cg01530101
cg14893161
cg06834875
cg16509045
cg12285118
cg09947274
cg20856834
cg22010317
cg03483626
cg24607398
cg07346310
cg08126211
cg12788467
cg16334795
cg26282384
cg14483391
cg17651821
cg25782229
cg11701148
cg17771150
cg14189571
cg06690548
cg14289461
cg08598221
cg24169915
cg12958813
cg18611122
cg08695223
cg15979932
cg04761824
cg12294121
cg16742703
cg14472778
cg19718882
cg15572745
cg10362475
cg02345317
cg27244482
cg23276695
cg07376029
cg15241084
cg15761405
cg00191052
cg26365668
cg16516400
cg13549845
cg08418111
cg18675600
cg05316065
cg02099418
cg05935584
cg14925024
cg04329382
cg16708623
cg22029275
cg20308679
cg08927738
cg07643942
cg09082287
cg23713520
cg08285151
cg08441170
cg22879515
cg21932814
cg25509184
cg25095814
cg20627916
cg13131015
cg27226618
cg24628744
cg26757722
cg18766847
cg22975913
cg06661994
cg23089840
cg26096837
cg06456031
cg18794577
cg15422147
cg13815872
cg27637521
cg20640433
cg10071275
cg15503752
cg02397720
cg00995520
cg15518950
cg07581973
cg14456683
cg20073553
cg17162024
cg01839464
cg09290866
cg24831427
cg12045829
cg19246110
cg13170032
cg04001668
cg10861751
cg23113963
cg18680834
cg14918082
cg02192965
cg10861599
cg17971003
cg08572611
cg16014085
cg12281657
cg22064451
cg20822579
cg20427865
cg26066361
cg13038560
cg09350274
cg11724759
cg18110483
cg06151165
cg18056600
cg07703401
cg26847490
cg01353347
cg09119967
cg03544379
cg14958635
cg01593385
cg16319578
cg20616414
cg13553455
cg03473518
cg17063929
cg06268694
cg10236239
cg04786857
cg05859264
cg12100791
cg06183267
cg10757144
cg07730329
cg23771603
cg26750002
cg07940804
cg10990993
cg02044879
cg11903057
cg08263647
cg11147886
cg21669679
cg06638451
cg00995065
cg20330472
cg05270634
cg23557926
cg01120308
cg11139878
cg09096031
cg18771300
cg12428447
cg22836229
cg23921534
cg02254461
cg16616769
cg13688966
cg07548313
cg02512226
cg22584138
cg09835085
cg23877385
cg20544605
cg15271616
cg07456201
cg23352695
cg18119407
cg12762799
cg23881725
cg19910382
cg05093686
cg24779040
cg22892904
cg05221167
cg04301614
cg12351433
cg19297232
cg08085267
cg06971096
cg08536841
cg00027083
cg24364574
cg00466249
cg23829949
cg04344997
cg22083047
cg15149645
cg27566805
cg02920216
cg11832722
cg02930996
cg00430287
cg03127334
cg22396755
cg16415646
cg24030449
cg06275635
cg13424229
cg22343001
cg00323915
cg18133957
cg23563234
cg03996822
cg23936476
cg05782975
cg02818322
cg14916079
cg24290574
cg23067535
cg24272907
cg21591742
cg24489015
cg24199834
cg05615150
cg01982833
cg25433648
cg21578207
cg21602520
cg00698688
cg11435943
cg01356829
cg15016628
cg13968061
cg22774472
cg16148454
cg23326689
cg16970232
cg10907112
cg00136405
cg25248094
cg07294541
cg08832227
cg05467458
cg25322008
cg21754343
cg24964368
cg08970694
cg07693270
cg15811427
cg21269897
cg03665785
cg05607401
cg25358289
cg01471713
cg13206017
cg06640279
cg05155595
cg02611419
cg11783497
cg21053323
cg21836062
cg10226546
cg02388150
cg05262335
cg04448487
cg16648841
cg02555579
cg12417466
cg01295203
cg23447996
cg16052901
cg16042149
cg26366091
cg08374799
cg12768605
cg14766682
cg17496788
cg05152459
cg17525406
cg18420965
cg24833277
cg09595479
cg06204948
cg07409200
cg23424962
cg27316956
cg01693350
cg12205230
cg12880658
cg22081096
cg27631256
cg16019620
cg05772663
cg18457737
cg04312209
cg13791131
cg04994456
cg17356733
cg22190114
cg08145590
cg00221494
cg26267310
cg07146718
cg00850538
cg20289949
cg12177677
cg14455991
cg03521113
cg14807303
cg05624196
cg14882700
cg04376312
cg01182697
cg09988116
cg24340926
cg18361093
cg17207590
cg06516124
cg26511075
cg19006008
cg26189983
cg25072962
cg23889010
cg10934032
cg00563926
cg00427635
cg26609631
cg01129459
cg01495509
cg18727700
cg04747322
cg02046532
cg00895324
cg15747595
cg20579480
cg13019092
cg01375871
cg19885761
cg05159188
cg01580681
cg18239253
cg13097407
cg12856392
cg05331214
cg08088989
cg03388193
cg09147827
cg26328611
cg17357062
cg13315147
cg22920417
cg19690404
cg17571782
cg27159719
cg12582008
cg03752885
cg19594666
cg14011639
cg03289872
cg03684977
cg04515986
cg05293216
cg19352038
cg13471990
cg26185508
cg26620157
cg26117023
cg09665351
cg03702236
cg00648883
cg15952487
cg08578734
cg09577651
cg14960043
cg02847500
cg03242666
cg00852964
cg12914657
cg25942450
cg10198932
cg15765694
cg04545516
cg19890739
cg23191950
cg17423978
cg03780486
cg12336540
cg19481052
cg06806711
cg00347729
cg01185080
cg16858125
cg22628873
cg08205865
cg23765993
cg07327468
cg06757810
cg11009736
cg03907363
cg19475870
cg02046017
cg19856444
cg10451565
cg06454084
cg24670715
cg26548883
cg20483374
cg25229305
cg15534366
cg09260089
cg26509022
cg06224510
cg16175263
cg22341310
cg24269657
cg02037013
cg01718139
cg04622802
cg15652212
cg25483003
cg15916628
cg08840010
cg04597449
cg00577167
cg02946850
cg14258236
cg00217795
cg14407437
cg12707233
cg03973663
cg24829483
cg25456959
cg22392666
cg04578090
cg21331821
cg24939733
cg19823847
cg20781967
cg27488807
cg12554476
cg07027513
cg20291049
cg19884658
cg14859460
cg18182399
cg20769842
cg15787039
cg06220235
cg15491567
cg08779777
cg03605761
cg14301635
cg08132711
cg10141715
cg18722841
cg24109894
cg12188416
cg20622019
cg04945541
cg22367264
cg25082710
cg08256781
cg26186727
cg13882988
cg08431931
cg13084525
cg05158615
cg07338205
cg27417997
cg00282347
cg05141400
cg02149446
cg13718960
cg01193293
cg18414950
cg23834593
cg08812936
cg21624359
cg20449692
cg18788940
cg20415809
cg11733245
cg26128092
cg23092823
cg20311501
cg14992108
cg03874199
cg08278554
cg18312429
cg02989940
cg05847038
cg14759043
cg06550629
cg19224278
cg12728032
cg05301852
cg11854877
cg16377872
cg16517394
cg14446712
cg19884262
cg19466563
cg13878010
cg19717150
cg25488547
cg09325101
cg04563996
cg11554507
cg26164184
cg23504246
cg26511321
cg23694248
cg02250594
cg12144803
cg11213150
cg16112129
cg25053301
cg16505550
cg17439694
cg16585619
cg04907257
cg00980978
cg26767897
cg04956511
cg13577076
cg10691387
cg20176989
cg07428182
cg11846968
cg16077929
cg06638966
cg26946769
cg11630242
cg21615663
cg24642523
cg05010967
cg01993576
cg20125091
cg00237010
cg12145907
cg15480941
cg22631938
cg06638433
cg23242898
cg17229197
cg23841186
cg04996020
cg22809047
cg01637734
cg22971191
cg04111761
cg16173109
cg13348944
cg11484872
cg06817269
cg04072323
cg05606799
cg25762706
cg13262687
cg24323726
cg10447080
cg09517019
cg23391785
cg21350115
cg03679305
cg05697976
cg16193203
cg25710140
cg25856811
cg26644395
cg15321211
cg21494776
cg09406238
cg08719486
cg19008097
cg23696618
cg04184278
cg05822532
cg03699566
cg20695587
cg00690280
cg15037004
cg26987645
cg11108890
cg19345602
cg18085517
cg15746445
cg12872238
cg10634551
cg06303238
cg21762589
cg19862344
cg22506059
cg01724150
cg08826839
cg22980351
cg10516886
cg24851490
cg06911113
cg20018806
cg08301503
cg07685034
cg21732383
cg21282997
cg10084993
cg06190732
cg08615333
cg10693071
cg08136806
cg23947872
cg04599297
cg11070419
cg12348970
cg07785936
cg13823136
cg19180828
cg11471401
cg13603171
cg16227684
cg01999333
cg23047271
cg00002426
cg18368125
cg04091078
cg19481953
cg06489418
cg20191453
cg22670329
cg11251498
cg18640030
cg09453312
cg00967316
cg10054857
cg12232463
cg08952029
cg23538064
cg17777592
cg05194726
cg13673514
cg18877506
cg05654163
cg07974891
cg18223379
cg19421752
cg22752533
cg20103758
cg14401837
cg19530885
cg20329958
cg06434470
cg02477931
cg12865837
cg16431978
cg16440909
cg21250978
cg11204562
cg22927134
cg22855405
cg18343292
cg16404106
cg01138020
cg11964613
cg14062083
cg08404225
cg09949775
cg01796223
cg02554564
cg22797169
cg23696949
cg16510657
cg01671881
cg13901526
cg21237591
cg03100752
cg24849648
cg16076328
cg09025324
cg17586860
cg21229055
cg12001148
cg19790294
cg00412772
cg06226384
cg08947964
cg04349727
cg10528989
cg03464655
cg06378617
cg02061229
cg26309134
cg18833140
cg03421300
cg17127769
cg00117172
cg25341032
cg16446783
cg09037813
cg17397493
cg20540913
cg21453309
cg12927617
cg00767581
cg17901463
cg10305797
cg19139729
cg01185754
cg18881723
cg02019333
cg01880569
cg14674582
cg09214551
cg17405586
cg08116137
cg21949305
cg01473816
cg04273431
cg20055101
cg27090216
cg07705908
cg25598083
cg03087937
cg19526600
cg07211259
cg01058368
cg12064213
cg03699904
cg26718420
cg00600110
cg25573386
cg14204735
cg07337598
cg21604803
cg24813163
cg03602500
cg10784813
cg18267381
cg06148175
cg23130254
cg04001333
cg05105069
cg12879425
cg03908676
cg07342016
cg22502502
cg21296230
cg01479232
cg01126560
cg17347253
cg18623836
cg24879335
cg26323655
cg17890764
cg07758904
cg08489623
cg26111757
cg01346152
cg15227982
cg02084087
cg22442090
cg14166009
cg16009558
cg00739120
cg26810336
cg14920334
cg02305723
cg00350296
cg18971054
cg24202119
cg15590780
cg02909790
cg03533858
cg24338843
cg17836145
cg07271264
cg20588069
cg17205788
cg10189763
cg06655100
cg10129493
cg26839325
cg18464137
cg10486998
cg11272332
cg05594230
cg10321723
cg05989054
cg15364618
cg11428724
cg22123464
cg03139377
cg13823701
cg00729275
cg11809091
cg26661623
cg08403419
cg25195673
cg03958979
cg18429742
cg03109316
cg04536575
cg22341104
cg12499211
cg26848126
cg22233974
cg15350036
cg26385222
cg09816471
cg02936740
cg26365553
cg07147350
cg10046620
cg17829936
cg24423088
cg06850526
cg22062068
cg25875213
cg25799986
cg01899253
cg03780733
cg15824056
cg09868882
cg23741330
cg24652919
cg22168676
cg13288195
cg23743114
cg23216015
cg03826976
cg18109798
cg03547797
cg09068492
cg14721213
cg15361231
cg18956481
cg23855093
cg12966875
cg14726637
cg09923855
cg14023451
cg26745032
cg02161900
cg22472290
cg27120999
cg00116234
cg12006284
cg26158194
cg17279839
cg27619475
cg19831369
cg15202954
cg08441806
cg24765079
cg08496601
cg18081104
cg27496506
cg18085435
cg02936263
cg15241708
cg20641280
cg06233985
cg21342728
cg02622316
cg25033144
cg12127282
cg17412560
cg22709192
cg10950297
cg03490200
cg13277939
cg16864658
cg02293044
cg20977864
cg18564727
cg19616230
cg01407244
cg09643544
cg24603941
cg15883716
cg25438963
cg00804392
cg08009622
cg21944455
cg07959477
cg06488678
cg26706003
cg08367223
cg26415633
cg27403635
cg11511443
cg06428055
cg03476195
cg19853494
cg06276653
cg07156669
cg00779924
cg11079619
cg11126134
cg14001035
cg18732541
cg26431343
cg15760840
cg02131995
cg02672493
cg13144783
cg12300353
cg19779211
cg10983208
cg05656364
cg22477971
cg06154597
cg22862656
cg10968815
cg14141399
cg20624391
cg07152925
cg09261015
cg05628549
cg03332271
cg18815943
cg22108175
cg21087137
cg25094569
cg00030047
cg16097772
cg11976790
cg07864297
cg18735146
cg22828602
cg02309273
cg07109801
cg14911395
cg07922606
cg10784030
cg15815843
cg16303562
cg08343834
cg07054641
cg24355048
cg20847746
cg04972979
cg00208830
cg14719055
cg07613153
cg03998348
cg26113512
cg19423196
cg13547644
cg07376232
cg20507276
cg13217373
cg17803965
cg21835643
cg06346081
cg08191854
cg21053529
cg01997953
cg11297236
cg21624282
cg15514848
cg02311163
cg00519208
cg09721427
cg02022375
cg19433435
cg06811800
cg22074858
cg20104776
cg05436231
cg10266490
cg19248557
cg06940792
cg23873703
cg15940569
cg22407458
cg11647681
cg26252167
cg24341129
cg04748010
cg09794131
cg14289511
cg17612991
cg15417244
cg12052765
cg12781568
cg22021786
cg22181664
cg11368643
cg05222924
cg26782833
cg07816074
cg00565688
cg07471052
cg10379687
cg21410991
cg07846220
cg16761581
cg20881910
cg21495715
cg11750883
cg05675373
cg06417962
cg21992250
cg18818531
cg25042226
cg03630088
cg03085312
cg03199651
cg08331313
cg24042452
cg18738906
cg22171829
cg23412850
cg04219321
cg02105856
cg12992720
cg14387505
cg11871280
cg15552238
cg04323365
cg01441777
cg23026995
cg23596123
cg16638540
cg07749074
cg20070090
cg05501584
cg18382305
cg10430690
cg19807685
cg06092815
cg24019564
cg26105232
cg09256683
cg25511807
cg14462830
cg19418958
cg19105504
cg05376895
cg02786019
cg05500015
cg09527362
cg19531130
cg18507125
cg01635061
cg03005261
cg17657618
cg25124030
cg15164103
cg20373326
cg00661485
cg20131596
cg09087901
cg11319389
cg18123677
cg24516901
cg06172871
cg23855989
cg09582042
cg11947493
cg01720228
cg13993218
cg12614105
cg26239233
cg07713361
cg20770175
cg22461835
cg18292394
cg04378886
cg05801573
cg20557104
cg15046693
cg20654468
cg02579133
cg14611112
cg19786920
cg26757793
cg17188046
cg24167037
cg06305609
cg22751696
cg10249734
cg22660578
cg15339605
cg01216369
cg24523000
cg00126657
cg16792800
cg22534509
cg19988449
cg21109025
cg26777475
cg26245202
cg01281904
cg20791593
cg27169020
cg17410236
cg00294382
cg03368758
cg20416179
cg14399060
cg25890048
cg22264436
cg10591174
cg25813820
cg09495977
cg09522147
cg22678136
cg06518271
cg15191648
cg12091331
cg06244906
cg17463527
cg16752583
cg05245515
cg10287137
cg11173246
cg03143849
cg14894144
cg26556719
cg12815142
cg06650786
cg06653796
cg03258472
cg06415153
cg11884243
cg09971646
cg06490988
cg02849695
cg27446233
cg17872757
cg09277575
cg14310034
cg14106308
cg21051046
cg08089301
cg18884137
cg01543654
cg11300809
cg24794433
cg11653864
cg08090640
cg12782180
cg13633560
cg13434842
cg19841506
cg22619018
cg03167883
cg13099330
cg20839149
cg07359545
cg18239753
cg05345286
cg18438777
cg01169778
cg21577049
cg00891278
cg10957151
cg15669228
cg24495017
cg20622056
cg05161795
cg26808784
cg21044104
cg27549944
cg06973652
cg10412312
cg23208881
cg11323198
cg12188860
cg04660410
cg14659547
cg03515901
cg04755662
cg20959866
cg21258987
cg19210770
cg20468883
cg18885346
cg21942082
cg05040360
cg02735486
cg24024214
cg12955127
cg00342530
cg08495878
cg24147596
cg07748540
cg20324165
cg13523386
cg07028533
cg01805282
cg24995836
cg18434152
cg20119635
cg25481253
cg13446199
cg08578641
cg07950803
cg25802093
cg15976539
cg07260592
cg11119596
cg05590982
cg04369341
cg12990410
cg23904249
cg18081258
cg06650260
cg13603551
cg22605643
cg08861115
cg17071957
cg09462576
cg16924616
cg05538432
cg26570233
cg12876594
cg11354906
cg09945801
cg20648149
cg19601328
cg03468463
cg04482110
cg05886626
cg02965078
cg09625066
cg21006686
cg17628717
cg02763671
cg00911351
cg02433671
cg05468303
cg16140179
cg14176836
cg25725843
cg07665060
cg04784672
cg13599477
cg21073927
cg04833845
cg11584690
cg10669058
cg20008332
cg22402007
cg10107725
cg21660392
cg13929328
cg13921352
cg25933726
cg26561254
cg07684809
cg07404485
cg09191626
cg20663980
cg15133917
cg10347418
cg08390209
cg10705800
cg06501084
cg11318251
cg07374632
cg24774956
cg02245378
cg21237418
cg04086834
cg08876932
cg21200703
cg23097006
cg22780475
cg14366598
cg00141845
cg06908778
cg04456238
cg15972294
cg04598121
cg20842040
cg24139739
cg09158314
cg04315771
cg20022122
cg26721264
cg16708981
cg05163071
cg01063813
cg16879115
cg08203715
cg17936488
cg18565355
cg23092086
cg17699374
cg24794992
cg03670238
cg20610181
cg18233735
cg10106284
cg18342279
cg07378350
cg00498604
cg04001802
cg02838492
cg26021627
cg25182523
cg02723533
cg13226591
cg05078019
cg06995715
cg09272256
cg16957313
cg04995717
cg18552413
cg10045881
cg17398312
cg10257049
cg05358291
cg20286200
cg23282559
cg22183706
cg03504078
cg05373692
cg24653181
cg17241310
cg08268099
cg24447042
cg01361446
cg04655481
cg12878228
cg10574499
cg12237269
cg19325985
cg22187630
cg23110514
cg08254089
cg20504202
cg18618334
cg07080946
cg14614211
cg15926585
cg12727795
cg22282941
cg20322862
cg12821724
cg21607649
cg24812523
cg02440177
cg11525285
cg08798116
cg25674286
cg13439730
cg00436282
cg08665772
cg27532722
cg05774801
cg16797831
cg18959478
cg13234863
cg18888403
cg07980988
cg21296676
cg13689073
cg08744726
cg20645065
cg26377677
cg05953243
cg11484576
cg08128768
cg19789466
cg20541456
cg21652958
cg08872493
cg20485165
cg11614809
cg09467501
cg15853125
cg20816612
cg22705929
cg17169998
cg12380764
cg18595258
cg15310873
cg06959635
cg03349953
cg08088390
cg02171545
cg25410279
cg07405796
cg09830866
cg01683883
cg07973967
cg07962315
cg17910564
cg17484237
cg24101359
cg05019001
cg02690554
cg21820677
cg15780361
cg17142470
cg04619381
cg00550617
cg12653105
cg23187653
cg06952310
cg07546360
cg18982568
cg15373633
cg19067730
cg11656547
cg21026663
cg11271605
cg24122922
cg14458834
cg07126559
cg22783363
cg07349094
cg23317501
cg15937958
cg16112050
cg07080358
cg21792737
cg15343119
cg20287234
cg17701886
cg19682367
cg12013321
cg02844545
cg16678925
cg18016365
cg01081263
cg24352530
cg26285698
cg14494812
cg21902544
cg04032226
cg02774439
cg06277277
cg08623787
cg17610929
cg17833578
cg25044651
cg03330678
cg08317263
cg11976166
cg22842233
cg19797376
cg19815376
cg19391527
cg20134215
cg05508084
cg05254049
cg24715245
cg16175792
cg03760483
cg06572160
cg21418052
cg26215727
cg07363637
cg00792849
cg02431964
cg27653134
cg26465611
cg19481686
cg02919422
cg04270799
cg10383428
cg00443307
cg26043257
cg15236866
cg01546430
cg01568736
cg06589885
cg11291009
cg11398517
cg18793806
cg25152942
cg16391792
cg12058490
cg12571423
cg03171924
cg01001286
cg06821120
cg23090824
cg13705284
cg17631429
cg09893305
cg08762247
cg01598642
cg08995424
cg11946503
cg02229946
cg04062391
cg21303011
cg25527547
cg24512303
cg27056119
cg06874144
cg23432345
cg23414387
cg19306866
[truncated: 3,002 more rows]
