# Supplementary material for: Comprehensive genomic and epigenomic analysis in cancer of unknown primary guides molecularly-informed therapies despite heterogeneity
Source: Nat Commun. 2022 Aug 2;13:4485. doi: 10.1038/s41467-022-31866-4 (PMC9346116; doi:10.1038/s41467-022-31866-4)
Supplement: Supplementary file 20 — Supplementary Data 17 [file 41467_2022_31866_MOESM20_ESM.xlsx]

## Sheet: 17 Liver genes Ensembl ID
Supplementary Data 17: Liver specific genes excluded in transcriptome similarity analysis, described by Emsembl ID
ENSG00000000003.10
ENSG00000000971.11
ENSG00000001084.6
ENSG00000002549.8
ENSG00000002834.13
ENSG00000002933.3
ENSG00000003436.10
ENSG00000003989.12
ENSG00000004455.12
ENSG00000004799.7
ENSG00000004864.9
ENSG00000005421.4
ENSG00000005471.11
ENSG00000005893.11
ENSG00000006327.9
ENSG00000007933.8
ENSG00000008018.8
ENSG00000008311.10
ENSG00000008394.8
ENSG00000008513.10
ENSG00000008517.12
ENSG00000009724.12
ENSG00000009950.11
ENSG00000010327.6
ENSG00000010610.5
ENSG00000011347.5
ENSG00000011465.12
ENSG00000011600.7
ENSG00000012504.9
ENSG00000012660.9
ENSG00000013275.3
ENSG00000013364.14
ENSG00000014641.13
ENSG00000019169.9
ENSG00000021826.10
ENSG00000021852.8
ENSG00000023228.9
ENSG00000023330.10
ENSG00000023839.6
ENSG00000025423.7
ENSG00000025708.8
ENSG00000027697.8
ENSG00000029364.7
ENSG00000036473.6
ENSG00000039068.14
ENSG00000039537.9
ENSG00000042445.9
ENSG00000047457.9
ENSG00000049239.8
ENSG00000049656.9
ENSG00000049860.9
ENSG00000051108.10
ENSG00000052802.8
ENSG00000053371.8
ENSG00000055957.6
ENSG00000057593.9
ENSG00000058668.10
ENSG00000060566.9
ENSG00000060762.14
ENSG00000060971.13
ENSG00000061794.8
ENSG00000062282.10
ENSG00000062716.6
ENSG00000064393.11
ENSG00000064601.12
ENSG00000065054.9
ENSG00000065361.10
ENSG00000065485.13
ENSG00000066583.7
ENSG00000066651.13
ENSG00000066813.10
ENSG00000067064.6
ENSG00000067113.12
ENSG00000067167.3
ENSG00000067182.3
ENSG00000068697.6
ENSG00000069275.12
ENSG00000069535.12
ENSG00000070018.4
ENSG00000070614.10
ENSG00000071537.9
ENSG00000072042.8
ENSG00000072080.6
ENSG00000072210.14
ENSG00000072274.8
ENSG00000072506.8
ENSG00000072958.4
ENSG00000073008.10
ENSG00000073060.11
ENSG00000073169.9
ENSG00000073578.12
ENSG00000073734.8
ENSG00000073754.5
ENSG00000073849.10
ENSG00000074276.6
ENSG00000074416.9
ENSG00000074695.5
ENSG00000074696.8
ENSG00000074842.3
ENSG00000074964.12
ENSG00000075234.12
ENSG00000075239.9
ENSG00000075240.12
ENSG00000076555.11
ENSG00000076770.10
ENSG00000077147.10
ENSG00000078747.8
ENSG00000078902.11
ENSG00000079459.8
ENSG00000079557.3
ENSG00000079739.11
ENSG00000080618.9
ENSG00000080910.7
ENSG00000081041.8
ENSG00000082153.13
ENSG00000083807.5
ENSG00000083857.9
ENSG00000084110.6
ENSG00000084674.9
ENSG00000084734.4
ENSG00000085063.10
ENSG00000085871.4
ENSG00000086061.11
ENSG00000086062.8
ENSG00000086598.6
ENSG00000086696.6
ENSG00000087074.7
ENSG00000088812.13
ENSG00000088926.9
ENSG00000089063.10
ENSG00000089248.6
ENSG00000090013.5
ENSG00000090339.4
ENSG00000090382.2
ENSG00000090512.7
ENSG00000090520.6
ENSG00000091262.10
ENSG00000091317.7
ENSG00000091483.6
ENSG00000091513.10
ENSG00000091583.6
ENSG00000092607.9
ENSG00000095139.9
ENSG00000095321.12
ENSG00000096092.5
ENSG00000096696.9
ENSG00000099194.5
ENSG00000099341.7
ENSG00000099377.9
ENSG00000099769.5
ENSG00000099804.4
ENSG00000099817.7
ENSG00000099834.14
ENSG00000099860.4
ENSG00000099937.6
ENSG00000099977.9
ENSG00000100003.13
ENSG00000100024.10
ENSG00000100075.5
ENSG00000100097.7
ENSG00000100197.16
ENSG00000100219.12
ENSG00000100220.7
ENSG00000100234.11
ENSG00000100243.16
ENSG00000100292.12
ENSG00000100300.13
ENSG00000100342.16
ENSG00000100344.6
ENSG00000100412.11
ENSG00000100504.12
ENSG00000100528.7
ENSG00000100600.10
ENSG00000100650.11
ENSG00000100652.4
ENSG00000100664.6
ENSG00000100665.7
ENSG00000100714.11
ENSG00000100804.14
ENSG00000100883.7
ENSG00000100889.7
ENSG00000100897.13
ENSG00000100934.10
ENSG00000100979.10
ENSG00000100983.5
ENSG00000101049.10
ENSG00000101076.12
ENSG00000101084.12
ENSG00000101160.9
ENSG00000101194.13
ENSG00000101210.6
ENSG00000101255.6
ENSG00000101294.12
ENSG00000101323.4
ENSG00000101444.8
ENSG00000101474.7
ENSG00000101577.5
ENSG00000101608.8
ENSG00000101670.7
ENSG00000101856.8
ENSG00000101940.13
ENSG00000101981.6
ENSG00000102024.13
ENSG00000102144.9
ENSG00000102158.15
ENSG00000102265.7
ENSG00000102531.12
ENSG00000102580.10
ENSG00000102743.10
ENSG00000102910.9
ENSG00000102967.7
ENSG00000102996.4
ENSG00000103485.13
ENSG00000103502.9
ENSG00000103569.5
ENSG00000103876.7
ENSG00000104267.5
ENSG00000104325.2
ENSG00000104549.7
ENSG00000104635.9
ENSG00000104760.12
ENSG00000104823.4
ENSG00000104870.8
ENSG00000104979.4
ENSG00000105193.4
ENSG00000105220.10
ENSG00000105398.3
ENSG00000105438.4
ENSG00000105550.4
ENSG00000105697.3
ENSG00000105699.12
ENSG00000105707.9
ENSG00000105835.7
ENSG00000105852.6
ENSG00000105854.8
ENSG00000106049.4
ENSG00000106105.9
ENSG00000106153.12
ENSG00000106211.8
ENSG00000106258.9
ENSG00000106261.12
ENSG00000106327.8
ENSG00000106366.7
ENSG00000106537.7
ENSG00000106538.5
ENSG00000106546.8
ENSG00000106565.13
ENSG00000106688.7
ENSG00000106780.7
ENSG00000106803.5
ENSG00000106804.6
ENSG00000106853.12
ENSG00000106927.7
ENSG00000107438.4
ENSG00000107537.9
ENSG00000107562.12
ENSG00000107796.8
ENSG00000107798.13
ENSG00000108179.9
ENSG00000108187.11
ENSG00000108242.8
ENSG00000108294.4
ENSG00000108439.5
ENSG00000108551.4
ENSG00000108561.4
ENSG00000108582.7
ENSG00000108588.9
ENSG00000108679.8
ENSG00000108691.5
ENSG00000108784.5
ENSG00000108829.9
ENSG00000108846.11
ENSG00000108861.4
ENSG00000108924.9
ENSG00000109062.5
ENSG00000109072.9
ENSG00000109084.9
ENSG00000109181.7
ENSG00000109758.4
ENSG00000109814.7
ENSG00000109906.9
ENSG00000109919.5
ENSG00000109929.5
ENSG00000110048.7
ENSG00000110090.8
ENSG00000110092.3
ENSG00000110107.4
ENSG00000110169.6
ENSG00000110243.7
ENSG00000110244.5
ENSG00000110245.7
ENSG00000110436.7
ENSG00000110651.7
ENSG00000110719.5
ENSG00000110756.13
ENSG00000110917.3
ENSG00000111057.6
ENSG00000111058.3
ENSG00000111266.4
ENSG00000111321.6
ENSG00000111348.4
ENSG00000111684.6
ENSG00000111713.2
ENSG00000111775.2
ENSG00000111843.9
ENSG00000111885.5
ENSG00000111897.6
ENSG00000112096.12
ENSG00000112110.5
ENSG00000112245.6
ENSG00000112293.10
ENSG00000112294.8
ENSG00000112299.7
ENSG00000112337.6
ENSG00000112378.11
ENSG00000112414.10
ENSG00000112473.12
ENSG00000112697.11
ENSG00000112936.14
ENSG00000112964.9
ENSG00000112972.10
ENSG00000112977.11
ENSG00000112992.12
ENSG00000113140.6
ENSG00000113161.11
ENSG00000113328.14
ENSG00000113369.4
ENSG00000113504.15
ENSG00000113583.6
ENSG00000113594.5
ENSG00000113600.6
ENSG00000113719.11
ENSG00000113790.6
ENSG00000113889.7
ENSG00000113905.4
ENSG00000113924.7
ENSG00000114200.5
ENSG00000114378.12
ENSG00000114480.8
ENSG00000114771.9
ENSG00000114779.15
ENSG00000114850.2
ENSG00000114902.9
ENSG00000114942.9
ENSG00000115009.7
ENSG00000115107.15
ENSG00000115226.5
ENSG00000115255.6
ENSG00000115268.5
ENSG00000115414.14
ENSG00000115415.14
ENSG00000115425.9
ENSG00000115457.5
ENSG00000115461.4
ENSG00000115484.10
ENSG00000115486.7
ENSG00000115718.13
ENSG00000115738.5
ENSG00000115758.8
ENSG00000115884.6
ENSG00000115963.9
ENSG00000116005.7
ENSG00000116016.9
ENSG00000116044.11
ENSG00000116096.5
ENSG00000116133.7
ENSG00000116171.12
ENSG00000116209.7
ENSG00000116221.11
ENSG00000116285.8
ENSG00000116288.8
ENSG00000116406.14
ENSG00000116459.6
ENSG00000116489.8
ENSG00000116678.14
ENSG00000116690.7
ENSG00000116704.6
ENSG00000116717.7
ENSG00000116741.6
ENSG00000116761.7
ENSG00000116771.5
ENSG00000116785.9
ENSG00000116791.9
ENSG00000116882.10
ENSG00000116962.10
ENSG00000117054.9
ENSG00000117118.5
ENSG00000117143.9
ENSG00000117228.9
ENSG00000117305.10
ENSG00000117335.14
ENSG00000117448.9
ENSG00000117500.8
ENSG00000117519.11
ENSG00000117528.7
ENSG00000117594.5
ENSG00000117601.9
ENSG00000117707.11
ENSG00000117791.11
ENSG00000118137.5
ENSG00000118271.5
ENSG00000118514.9
ENSG00000118520.9
ENSG00000118523.5
ENSG00000118640.6
ENSG00000118985.10
ENSG00000119138.3
ENSG00000119318.8
ENSG00000119408.12
ENSG00000119471.10
ENSG00000119673.10
ENSG00000119711.8
ENSG00000119927.9
ENSG00000119938.8
ENSG00000120053.9
ENSG00000120054.7
ENSG00000120137.6
ENSG00000120437.7
ENSG00000120708.12
ENSG00000120738.7
ENSG00000120742.6
ENSG00000120885.15
ENSG00000120907.13
ENSG00000120915.9
ENSG00000121310.12
ENSG00000121858.6
ENSG00000122034.8
ENSG00000122194.14
ENSG00000122378.9
ENSG00000122705.12
ENSG00000122729.14
ENSG00000122786.15
ENSG00000122787.10
ENSG00000122862.4
ENSG00000122884.8
ENSG00000122971.4
ENSG00000123104.7
ENSG00000123124.9
ENSG00000123131.8
ENSG00000123179.9
ENSG00000123384.9
ENSG00000123416.11
ENSG00000123453.12
ENSG00000123561.10
ENSG00000123684.8
ENSG00000123689.5
ENSG00000123838.6
ENSG00000123843.8
ENSG00000123989.9
ENSG00000124107.5
ENSG00000124145.5
ENSG00000124253.9
ENSG00000124299.9
ENSG00000124693.2
ENSG00000124713.5
ENSG00000124762.9
ENSG00000124767.6
ENSG00000125144.9
ENSG00000125148.6
ENSG00000125166.8
ENSG00000125304.8
ENSG00000125520.9
ENSG00000125652.3
ENSG00000125730.12
ENSG00000125735.6
ENSG00000125740.9
ENSG00000125826.15
ENSG00000125835.13
ENSG00000125844.11
ENSG00000125912.6
ENSG00000125968.7
ENSG00000125977.6
ENSG00000126067.7
ENSG00000126218.7
ENSG00000126267.4
ENSG00000126522.12
ENSG00000126524.5
ENSG00000126602.6
ENSG00000126709.10
ENSG00000127184.6
ENSG00000127838.9
ENSG00000127948.9
ENSG00000128016.4
ENSG00000128052.8
ENSG00000128185.5
ENSG00000128228.4
ENSG00000128283.6
ENSG00000128294.11
ENSG00000128309.12
ENSG00000128311.9
ENSG00000128590.4
ENSG00000128595.12
ENSG00000128641.13
ENSG00000128928.4
ENSG00000129083.8
ENSG00000129128.8
ENSG00000129151.4
ENSG00000129562.6
ENSG00000129596.4
ENSG00000129824.11
ENSG00000129988.5
ENSG00000130005.7
ENSG00000130066.12
ENSG00000130164.7
ENSG00000130173.9
ENSG00000130175.5
ENSG00000130202.5
ENSG00000130203.5
ENSG00000130208.5
ENSG00000130222.6
ENSG00000130255.8
ENSG00000130303.8
ENSG00000130312.2
ENSG00000130402.7
ENSG00000130513.6
ENSG00000130600.11
ENSG00000130649.5
ENSG00000130707.13
ENSG00000130988.8
ENSG00000131174.4
ENSG00000131187.5
ENSG00000131482.5
ENSG00000131504.11
ENSG00000131669.5
ENSG00000131724.6
ENSG00000131781.8
ENSG00000131844.11
ENSG00000131910.4
ENSG00000131979.14
ENSG00000132294.9
ENSG00000132329.6
ENSG00000132341.7
ENSG00000132361.12
ENSG00000132386.6
ENSG00000132465.6
ENSG00000132507.13
ENSG00000132541.6
ENSG00000132589.11
ENSG00000132646.6
ENSG00000132693.8
ENSG00000132703.3
ENSG00000132824.9
ENSG00000132837.10
ENSG00000132840.5
ENSG00000132855.4
ENSG00000132963.7
ENSG00000133027.13
ENSG00000133048.8
ENSG00000133135.9
ENSG00000133313.10
ENSG00000133639.3
ENSG00000133657.10
ENSG00000133800.4
ENSG00000133835.10
ENSG00000134107.4
ENSG00000134109.6
ENSG00000134184.8
ENSG00000134240.7
ENSG00000134333.9
ENSG00000134339.4
ENSG00000134363.7
ENSG00000134365.8
ENSG00000134389.8
ENSG00000134463.10
ENSG00000134538.2
ENSG00000134575.5
ENSG00000134716.5
ENSG00000134802.13
ENSG00000134970.13
ENSG00000134996.11
ENSG00000135047.10
ENSG00000135069.9
ENSG00000135094.6
ENSG00000135387.15
ENSG00000135423.8
ENSG00000135447.12
ENSG00000135535.10
ENSG00000135624.11
ENSG00000135677.6
ENSG00000135744.7
ENSG00000135766.8
ENSG00000135926.8
ENSG00000135929.4
ENSG00000135940.2
ENSG00000136011.10
ENSG00000136052.5
ENSG00000136068.10
ENSG00000136152.10
ENSG00000136205.12
ENSG00000136240.5
ENSG00000136371.5
ENSG00000136731.8
ENSG00000136810.8
ENSG00000136868.9
ENSG00000136872.13
ENSG00000136881.7
ENSG00000136930.8
ENSG00000136997.10
ENSG00000137106.13
ENSG00000137124.6
ENSG00000137204.10
ENSG00000137216.14
ENSG00000137267.5
ENSG00000137331.11
ENSG00000137364.4
ENSG00000137414.5
ENSG00000137491.10
ENSG00000137547.4
ENSG00000137561.4
ENSG00000137563.7
ENSG00000137642.8
ENSG00000137700.12
ENSG00000137713.11
ENSG00000137714.2
ENSG00000137801.9
ENSG00000137818.7
ENSG00000137880.4
ENSG00000138029.9
ENSG00000138030.8
ENSG00000138073.9
ENSG00000138074.10
ENSG00000138109.9
ENSG00000138115.9
ENSG00000138207.8
ENSG00000138279.11
ENSG00000138308.5
ENSG00000138315.8
ENSG00000138356.9
ENSG00000138413.9
ENSG00000138449.6
ENSG00000138600.5
ENSG00000138796.11
ENSG00000138823.8
ENSG00000139178.6
ENSG00000139194.3
ENSG00000139209.11
ENSG00000139269.2
ENSG00000139289.9
ENSG00000139318.7
ENSG00000139344.3
ENSG00000139508.10
ENSG00000139540.7
ENSG00000139547.6
ENSG00000139641.8
ENSG00000139793.14
ENSG00000139832.3
ENSG00000140093.5
ENSG00000140107.10
ENSG00000140263.9
ENSG00000140264.15
ENSG00000140284.6
ENSG00000140319.6
ENSG00000140374.11
ENSG00000140479.12
ENSG00000140505.6
ENSG00000140526.12
ENSG00000140740.6
ENSG00000140990.10
ENSG00000141485.11
ENSG00000141505.7
ENSG00000141522.7
ENSG00000141753.5
ENSG00000142089.11
ENSG00000142168.10
ENSG00000142178.7
ENSG00000142484.5
ENSG00000142507.5
ENSG00000142657.16
ENSG00000142748.8
ENSG00000142871.11
ENSG00000142949.12
ENSG00000143149.8
ENSG00000143153.8
ENSG00000143158.6
ENSG00000143252.10
ENSG00000143278.3
ENSG00000143416.16
ENSG00000143418.15
ENSG00000143546.5
ENSG00000143621.12
ENSG00000143627.13
ENSG00000143641.8
ENSG00000143653.9
ENSG00000143819.8
ENSG00000143845.10
ENSG00000143870.8
ENSG00000143921.6
ENSG00000143947.8
ENSG00000144035.3
ENSG00000144381.12
ENSG00000144476.5
ENSG00000144655.10
ENSG00000144711.9
ENSG00000144837.4
ENSG00000144852.12
ENSG00000144867.7
ENSG00000144908.9
ENSG00000145050.11
ENSG00000145192.8
ENSG00000145321.8
ENSG00000145354.5
ENSG00000145545.7
ENSG00000145692.10
ENSG00000145703.11
ENSG00000145708.6
ENSG00000145826.4
ENSG00000146007.6
ENSG00000146066.2
ENSG00000146085.7
ENSG00000146233.3
ENSG00000146386.7
ENSG00000146416.12
ENSG00000146674.10
ENSG00000146678.5
ENSG00000146701.7
ENSG00000146731.6
ENSG00000147065.12
ENSG00000147100.5
ENSG00000147155.6
ENSG00000147592.4
ENSG00000147647.8
ENSG00000147649.5
ENSG00000147813.11
ENSG00000147872.5
ENSG00000147955.12
ENSG00000148175.8
ENSG00000148218.11
ENSG00000148339.8
ENSG00000148396.14
ENSG00000148584.10
ENSG00000148672.7
ENSG00000148702.10
ENSG00000148803.7
ENSG00000148834.8
ENSG00000148965.4
ENSG00000149124.6
ENSG00000149131.11
ENSG00000149150.4
ENSG00000149428.14
ENSG00000149547.10
ENSG00000150540.9
ENSG00000151224.8
ENSG00000151365.2
ENSG00000151552.7
ENSG00000151632.12
ENSG00000151655.13
ENSG00000151726.9
ENSG00000151790.4
ENSG00000152078.5
ENSG00000152234.11
ENSG00000152332.11
ENSG00000152558.10
ENSG00000152620.8
ENSG00000152700.9
ENSG00000152782.12
ENSG00000152952.7
ENSG00000152990.9
ENSG00000153086.9
ENSG00000153823.14
ENSG00000153904.14
ENSG00000154262.8
ENSG00000155368.12
ENSG00000155629.10
ENSG00000155660.6
ENSG00000156006.4
ENSG00000156096.8
ENSG00000156110.9
ENSG00000156222.7
ENSG00000156261.8
ENSG00000156709.9
ENSG00000156869.8
ENSG00000157103.6
ENSG00000157131.10
ENSG00000157184.5
ENSG00000157399.10
ENSG00000157557.7
ENSG00000157637.8
ENSG00000158104.7
ENSG00000158109.10
ENSG00000158125.5
ENSG00000158615.8
ENSG00000158710.10
ENSG00000158716.4
ENSG00000158731.2
ENSG00000158825.5
ENSG00000158864.8
ENSG00000158869.6
ENSG00000158874.7
ENSG00000159189.7
ENSG00000159200.13
ENSG00000159228.8
ENSG00000159335.11
ENSG00000159346.8
ENSG00000159377.6
ENSG00000159403.11
ENSG00000159423.12
ENSG00000159461.10
ENSG00000159650.4
ENSG00000159921.10
ENSG00000160113.5
ENSG00000160200.13
ENSG00000160282.9
ENSG00000160285.10
ENSG00000160339.11
ENSG00000160691.14
ENSG00000160710.11
ENSG00000160752.10
ENSG00000160862.8
ENSG00000160868.10
ENSG00000160870.8
ENSG00000160932.6
ENSG00000161013.12
ENSG00000161031.8
ENSG00000161533.7
ENSG00000161573.6
ENSG00000161653.6
ENSG00000161944.12
ENSG00000162267.8
ENSG00000162337.7
ENSG00000162365.7
ENSG00000162368.9
ENSG00000162378.8
ENSG00000162407.8
ENSG00000162433.10
ENSG00000162482.4
ENSG00000162496.4
ENSG00000162511.7
ENSG00000162551.9
ENSG00000162688.11
ENSG00000162772.12
ENSG00000162817.6
ENSG00000162882.10
ENSG00000162896.5
ENSG00000163131.6
ENSG00000163220.10
ENSG00000163347.5
ENSG00000163468.10
ENSG00000163581.9
ENSG00000163586.5
ENSG00000163631.12
ENSG00000163683.7
ENSG00000163686.9
ENSG00000163687.9
ENSG00000163884.3
ENSG00000164050.8
ENSG00000164089.4
ENSG00000164120.9
ENSG00000164237.4
ENSG00000164266.6
ENSG00000164300.11
ENSG00000164344.11
ENSG00000164403.10
ENSG00000164405.6
ENSG00000164406.7
ENSG00000164713.5
ENSG00000164825.3
ENSG00000164904.11
ENSG00000164919.6
ENSG00000164938.9
ENSG00000165029.11
ENSG00000165030.3
ENSG00000165092.8
ENSG00000165140.5
ENSG00000165272.10
ENSG00000165283.11
ENSG00000165410.10
ENSG00000165471.6
ENSG00000165475.9
ENSG00000165507.8
ENSG00000165644.6
ENSG00000165650.7
ENSG00000165672.5
ENSG00000165678.15
ENSG00000165732.8
ENSG00000165795.16
ENSG00000165841.5
ENSG00000165916.4
ENSG00000166002.2
ENSG00000166033.7
ENSG00000166035.6
ENSG00000166123.9
ENSG00000166148.2
ENSG00000166183.11
ENSG00000166228.4
ENSG00000166278.10
ENSG00000166311.5
ENSG00000166347.14
ENSG00000166391.10
ENSG00000166562.4
ENSG00000166595.7
ENSG00000166741.3
ENSG00000166794.4
ENSG00000166797.6
ENSG00000166816.9
ENSG00000166825.9
ENSG00000166840.9
ENSG00000167004.8
ENSG00000167114.8
ENSG00000167202.7
ENSG00000167244.13
ENSG00000167315.13
ENSG00000167397.10
ENSG00000167588.8
ENSG00000167676.3
ENSG00000167701.9
ENSG00000167711.9
ENSG00000167772.7
ENSG00000167798.12
ENSG00000167815.7
ENSG00000167862.5
ENSG00000168216.6
ENSG00000168237.13
ENSG00000168288.8
ENSG00000168306.8
ENSG00000168374.6
ENSG00000168389.13
ENSG00000168509.13
ENSG00000168528.7
ENSG00000168542.8
ENSG00000168994.9
ENSG00000169021.4
ENSG00000169083.11
ENSG00000169136.4
ENSG00000169174.9
ENSG00000169242.7
ENSG00000169429.6
ENSG00000169439.7
ENSG00000169562.9
ENSG00000169567.7
ENSG00000169692.8
ENSG00000169710.6
ENSG00000169715.10
ENSG00000169738.3
ENSG00000169764.10
ENSG00000169903.6
ENSG00000169919.12
ENSG00000169926.5
ENSG00000169976.5
ENSG00000170099.5
ENSG00000170315.9
ENSG00000170345.5
ENSG00000170348.4
ENSG00000170385.9
ENSG00000170421.7
ENSG00000170439.5
ENSG00000170458.9
ENSG00000170509.7
ENSG00000170540.10
ENSG00000170581.9
ENSG00000170606.9
ENSG00000170608.2
ENSG00000171105.9
ENSG00000171159.4
ENSG00000171222.6
ENSG00000171223.4
ENSG00000171227.6
ENSG00000171234.9
ENSG00000171236.9
ENSG00000171503.7
ENSG00000171557.12
ENSG00000171560.10
ENSG00000171564.7
ENSG00000171747.4
ENSG00000171759.4
ENSG00000171766.11
ENSG00000171858.13
ENSG00000171863.8
ENSG00000171867.12
ENSG00000171903.12
ENSG00000172057.5
ENSG00000172164.9
ENSG00000172216.4
ENSG00000172340.10
ENSG00000172380.5
ENSG00000172425.6
ENSG00000172482.4
ENSG00000172497.4
ENSG00000172531.10
ENSG00000172594.8
ENSG00000172602.5
ENSG00000172831.7
ENSG00000172893.11
ENSG00000172955.13
ENSG00000173153.9
ENSG00000173156.2
ENSG00000173193.9
ENSG00000173210.15
ENSG00000173281.4
ENSG00000173334.3
ENSG00000173369.11
ENSG00000173372.12
ENSG00000173402.7
ENSG00000173432.6
ENSG00000173486.8
ENSG00000173531.11
ENSG00000173597.4
ENSG00000173599.9
ENSG00000173660.7
ENSG00000173692.8
ENSG00000173898.7
ENSG00000173905.4
ENSG00000174021.6
ENSG00000174437.12
ENSG00000174567.7
ENSG00000174827.9
ENSG00000174851.10
ENSG00000174903.10
ENSG00000175003.8
ENSG00000175166.12
ENSG00000175189.3
ENSG00000175198.10
ENSG00000175336.8
ENSG00000175582.15
ENSG00000175899.10
ENSG00000176046.7
ENSG00000176153.10
ENSG00000176171.7
ENSG00000176422.10
ENSG00000176720.3
ENSG00000176871.4
ENSG00000176907.3
ENSG00000176919.7
ENSG00000176974.13
ENSG00000177106.10
ENSG00000177575.8
ENSG00000177606.5
ENSG00000177971.7
ENSG00000178445.8
ENSG00000178537.5
ENSG00000178719.12
ENSG00000178772.6
ENSG00000179163.11
ENSG00000179295.11
ENSG00000179403.10
ENSG00000179761.7
ENSG00000179820.11
ENSG00000179862.5
ENSG00000179918.15
ENSG00000180210.10
ENSG00000180398.7
ENSG00000180432.4
ENSG00000180573.8
ENSG00000180581.6
ENSG00000180767.5
ENSG00000180879.9
ENSG00000180992.5
ENSG00000181035.9
ENSG00000181061.9
ENSG00000181192.7
ENSG00000181788.3
ENSG00000181830.7
ENSG00000182054.5
ENSG00000182117.4
ENSG00000182199.6
ENSG00000182220.9
ENSG00000182326.10
ENSG00000182327.7
ENSG00000182492.11
ENSG00000182551.9
ENSG00000182566.8
ENSG00000182704.6
ENSG00000182871.10
ENSG00000183044.7
ENSG00000183077.11
ENSG00000183291.11
ENSG00000183549.6
ENSG00000183747.7
ENSG00000184076.10
ENSG00000184117.7
ENSG00000184216.7
ENSG00000184232.4
ENSG00000184357.3
ENSG00000184374.2
ENSG00000184500.10
ENSG00000184557.3
ENSG00000184840.7
ENSG00000184983.5
ENSG00000184999.7
ENSG00000185000.5
ENSG00000185043.6
ENSG00000185189.11
ENSG00000185201.12
ENSG00000185275.6
ENSG00000185507.15
ENSG00000185825.11
ENSG00000185885.11
ENSG00000185896.9
ENSG00000186115.8
ENSG00000186301.7
ENSG00000186350.8
ENSG00000186480.8
ENSG00000186529.10
ENSG00000186910.3
ENSG00000186951.12
ENSG00000187045.12
ENSG00000187048.8
ENSG00000187097.8
ENSG00000187134.8
ENSG00000187193.8
ENSG00000187288.6
ENSG00000187546.9
ENSG00000187608.5
ENSG00000187758.3
ENSG00000187824.4
ENSG00000187840.4
ENSG00000188257.6
ENSG00000188338.10
ENSG00000188488.9
ENSG00000188559.9
ENSG00000188641.8
ENSG00000188643.6
ENSG00000188987.2
ENSG00000189067.8
ENSG00000189221.5
ENSG00000196083.5
ENSG00000196136.12
ENSG00000196139.7
ENSG00000196177.8
ENSG00000196305.13
ENSG00000196326.6
ENSG00000196372.8
ENSG00000196532.4
ENSG00000196576.10
ENSG00000196616.8
ENSG00000196620.4
ENSG00000196914.4
ENSG00000196924.10
ENSG00000197043.9
ENSG00000197061.3
ENSG00000197142.6
ENSG00000197249.8
ENSG00000197408.4
ENSG00000197444.5
ENSG00000197448.9
ENSG00000197496.4
ENSG00000197582.5
ENSG00000197694.9
ENSG00000197728.5
ENSG00000197879.10
ENSG00000197888.2
ENSG00000197894.6
ENSG00000197903.6
ENSG00000198074.5
ENSG00000198099.4
ENSG00000198142.3
ENSG00000198171.8
ENSG00000198189.6
ENSG00000198417.5
ENSG00000198478.6
ENSG00000198561.8
ENSG00000198610.6
ENSG00000198650.6
ENSG00000198682.8
ENSG00000198721.8
ENSG00000198732.6
ENSG00000198734.6
ENSG00000198736.7
ENSG00000198744.5
ENSG00000198814.8
ENSG00000198848.8
ENSG00000198856.8
ENSG00000198931.6
ENSG00000198937.8
ENSG00000198959.7
ENSG00000199488.1
ENSG00000201098.1
ENSG00000202566.2
ENSG00000203485.8
ENSG00000203747.5
ENSG00000203813.4
ENSG00000204128.5
ENSG00000204219.5
ENSG00000204370.4
ENSG00000204388.5
ENSG00000204389.8
ENSG00000204444.6
ENSG00000204568.7
ENSG00000205358.3
ENSG00000205361.4
ENSG00000205362.6
ENSG00000205364.3
ENSG00000205403.8
ENSG00000205865.4
ENSG00000206685.1
ENSG00000206737.1
ENSG00000207501.1
ENSG00000207577.1
ENSG00000207652.1
ENSG00000207770.1
ENSG00000207778.1
ENSG00000207864.1
ENSG00000209082.1
ENSG00000210100.1
ENSG00000210135.1
ENSG00000210140.1
ENSG00000210144.1
ENSG00000210191.1
ENSG00000210194.1
ENSG00000211445.7
ENSG00000211452.6
ENSG00000211679.2
ENSG00000211893.3
ENSG00000211895.3
ENSG00000211896.2
ENSG00000211897.3
ENSG00000211899.3
ENSG00000212293.1
ENSG00000212579.1
ENSG00000212802.3
ENSG00000213398.3
ENSG00000213512.1
ENSG00000213553.3
ENSG00000213585.6
ENSG00000213699.4
ENSG00000213719.4
ENSG00000214022.7
ENSG00000214274.5
ENSG00000214530.3
ENSG00000214855.5
ENSG00000215030.4
ENSG00000216192.1
ENSG00000217716.3
ENSG00000219928.2
ENSG00000221390.1
ENSG00000221487.1
ENSG00000221625.1
ENSG00000221662.1
ENSG00000221869.4
ENSG00000221963.5
ENSG00000222894.1
ENSG00000222937.1
ENSG00000223865.6
ENSG00000224051.2
ENSG00000224389.4
ENSG00000225418.1
ENSG00000225611.1
ENSG00000225630.1
ENSG00000226608.2
ENSG00000227097.4
ENSG00000228278.2
ENSG00000228477.1
ENSG00000228923.1
ENSG00000229005.2
ENSG00000229119.3
ENSG00000229152.1
ENSG00000229314.4
ENSG00000229344.1
ENSG00000229638.1
ENSG00000230058.1
ENSG00000230338.1
ENSG00000230953.2
ENSG00000231389.3
ENSG00000231925.7
ENSG00000231948.2
ENSG00000232573.1
ENSG00000233377.1
ENSG00000234287.1
ENSG00000234502.2
ENSG00000234975.5
ENSG00000236882.3
ENSG00000237767.1
ENSG00000237949.1
ENSG00000237988.2
ENSG00000238298.1
ENSG00000238829.1
ENSG00000239002.2
ENSG00000239014.1
ENSG00000239151.1
ENSG00000239951.1
ENSG00000240342.2
ENSG00000241026.1
ENSG00000241468.3
ENSG00000241592.1
ENSG00000241781.2
ENSG00000242372.2
ENSG00000243649.4
ENSG00000243694.2
ENSG00000243955.1
ENSG00000244038.5
ENSG00000244062.1
ENSG00000244067.1
ENSG00000244398.1
ENSG00000244414.2
ENSG00000244474.1
ENSG00000244731.3
ENSG00000247627.2
ENSG00000248114.1
ENSG00000248144.1
ENSG00000248527.1
ENSG00000248705.1
ENSG00000248709.1
ENSG00000249138.1
ENSG00000249173.1
ENSG00000249948.2
ENSG00000250056.1
ENSG00000250436.1
ENSG00000250479.4
ENSG00000250722.1
ENSG00000250799.5
ENSG00000251139.1
ENSG00000251164.1
ENSG00000251424.1
ENSG00000251795.1
ENSG00000252010.1
ENSG00000252130.1
ENSG00000252481.1
ENSG00000252645.1
ENSG00000253051.1
ENSG00000253813.1
ENSG00000253944.1
ENSG00000254166.1
ENSG00000254990.1
ENSG00000255071.1
ENSG00000255974.2
ENSG00000256043.2
ENSG00000256148.1
ENSG00000256185.1
ENSG00000256612.3
ENSG00000256847.1
ENSG00000256863.1
ENSG00000256937.1
ENSG00000257017.4
ENSG00000258826.1
ENSG00000258867.1
ENSG00000259108.2
ENSG00000259481.1
ENSG00000259575.1
ENSG00000259974.2
ENSG00000260549.1
ENSG00000261012.2
ENSG00000261701.2
ENSG00000263445.1
ENSG00000263597.1
ENSG00000263740.1
ENSG00000263897.1
ENSG00000263934.2
ENSG00000264063.1
ENSG00000264462.1
ENSG00000264696.1
ENSG00000265331.1
ENSG00000265527.1
ENSG00000265660.1
ENSG00000265727.1
ENSG00000265815.1
ENSG00000265986.1
ENSG00000266124.1
ENSG00000266144.1
ENSG00000266146.1
ENSG00000267203.1
ENSG00000267391.1
ENSG00000267675.1
ENSG00000268402.1
ENSG00000268457.1
ENSG00000268537.1
ENSG00000268925.1
ENSG00000269378.1
ENSG00000269976.1
ENSG00000270103.2
ENSG00000270141.2
ENSG00000271303.1
