# Supplementary material for: Comprehensive genomic and epigenomic analysis in cancer of unknown primary guides molecularly-informed therapies despite heterogeneity
Source: Nat Commun. 2022 Aug 2;13:4485. doi: 10.1038/s41467-022-31866-4 (PMC9346116; doi:10.1038/s41467-022-31866-4)
Supplement: Supplementary file 21 — Supplementary Data 18 [file 41467_2022_31866_MOESM21_ESM.xlsx]

## Sheet: 18.1 HRDgenes
Supplementary Data 18.1: HRD related genes defined by Mateo et al. (NEJM 2015)
ATM
BRCA1
BRCA2
CHEK2
ERCC3
FANCA
HDAC2
MLH3
MRE11A
NBN
PALB2
RAD51

## Sheet: 18.2 mutationsInHRDgenes
Supplementary Data 18.2: Mutations in HRD related genes
SNV
PID	SeqType	CHROM	POS	REF	ALT	COV	AF	GENE	EXONIC_CLASSIFICATION	CLASSIFICATION
CUP-61	WGS	11	108224531	G	A	89	0.097561	ATM	nonsynonymous SNV	somatic
CUP-67	WGS	11	108124555	A	C	82	0.181818	ATM	nonsynonymous SNV	somatic
CUP-08	WGS	11	108224573	A	T	67	0.253968	ATM	nonsynonymous SNV	somatic
CUP-24	EXOME	16	23641089	C	T	184	0.447205	PALB2	nonsynonymous SNV	somatic
CUP-39	WGS	6	114279917	G	T	107	0.40625	HDAC2	nonsynonymous SNV	somatic
Fusions
PID	gene1	gene2	strand1.gene.fusion.	strand2.gene.fusion.	breakpoint1	breakpoint2	site1	site2	type	direction1	direction2	split_reads1	split_reads2	discordant_mates	confidence	closest_genomic_breakpoint1	closest_genomic_breakpoint2	filters	fusion_transcript	read_identifiers
CUP-06	PTRF	BRCA1	-/-	-/-	17:40574645	17:41243651	splice-site	UTR	duplication	upstream	downstream	3	4	0	high	.	.	duplicates(7)	.	.
CUP-16	MLH3	JDP2(16323),BATF(31631)	-/-	./-	14:75497246	14:75957137	splice-site	intergenic	duplication/5'-5'	upstream	downstream	3	1	0	high	.	.	.	.	.
