# Supplementary material for: Comprehensive genomic and epigenomic analysis in cancer of unknown primary guides molecularly-informed therapies despite heterogeneity
Source: Nat Commun. 2022 Aug 2;13:4485. doi: 10.1038/s41467-022-31866-4 (PMC9346116; doi:10.1038/s41467-022-31866-4)
Supplement: Supplementary file 24 — Source Data [file 41467_2022_31866_MOESM24_ESM.xlsx]

## Sheet: Fig. 1
	KRAS	PCLO	ABCA13	LAMA5	LRP1B	XIRP2	COL6A3	BRAF	CSMD3	ANK3	TP53	MUC16	GPR112	HMCN1	ALOX15	PTPRF	DNAH12	APOB	KIAA1109	BICC1	GRM7	EVC	DNAH5	COL12A1	CNTN5	OBSCN	SPTBN4	PIK3CA	HERC1	GPR98	FHOD3	FN1	SETD2	PLEC	TTN	RYR2	RYR1	COL1A2	LRRTM4	NEB	SCN9A	AHNAK	CACNA1F	UTRN	PTPRT	FAT2	ARID1A	DSE	DNAH14
CUP-01
CUP-02																																																snv
CUP-03									snv		snv		snv
CUP-04																																													snv
CUP-05			snv				snv				snv						snv	snv
CUP-06		snv										snv																							snv
CUP-07							snv
CUP-08																		snv
CUP-09																												snv
CUP-10																snv				fusion
CUP-11																										snv	snv					fusion						fusion				fusion
CUP-12								snv																					snv
CUP-13	snv																		snv
CUP-14					snv				snv	snv	snv	snv															snv								snv						indel			snv			snv		snv
CUP-15			snv															fusion
CUP-16		snv								snv	snv										snv	snv	snv	snv	snv																					indel
CUP-17																														snv	snv				snv					snv
CUP-18						snv	snv		snv;hdel	indel	snv																																		snv
CUP-19											snv			snv											snv												snv
CUP-20																snv					snv																											snv
CUP-21							snv				snv										snv			snv														fusion							snv
CUP-22											snv							snv	snv	snv
CUP-23										snv		snv	snv													snv									snv								snv				snv
CUP-24			snv	snv																																			indel										fusion
CUP-25											snv	snv																												snv			snv				snv	snv
CUP-26	snv																																							snv
CUP-27
CUP-28	snv								snv		snv											snv												fusion	snv	snv			snv
CUP-29											snv																								snv
CUP-30																						snv
CUP-31																		snv																				fusion
CUP-32	snv								snv		snv					snv									snv				snv						snv		snv												snv
CUP-33						snv																	indel																					snv
CUP-34						snv		fusion																	snv	snv		snv							snv										snv
CUP-35																											snv								snv
CUP-36		snv									snv
CUP-37											snv										snv						snv			snv	snv						fusion										indel
CUP-38											snv								snv															snv					snv	snv
CUP-39		snv			snv;hdel	snv			snv		snv	snv				snv		snv	snv	snv			snv			snv			snv					snv	snv	snv;indel	snv		snv	snv	snv			snv		snv
CUP-40																														snv						snv	snv
CUP-41							snv																																		snv	snv
CUP-42																																			snv													snv
CUP-43	snv
CUP-44																							snv									fusion						fusion								snv
CUP-45	snv			snv		snv					snv				snv				snv																snv					fusion	snv
CUP-46					snv												snv							snv														snv
CUP-47			snv	snv;fusion	snv												snv			fusion																								fusion
CUP-48							snv												snv											snv				snv	snv													snv
CUP-49			snv		snv						snv	snv				snv	snv				snv					snv								snv	snv	snv	snv	snv	snv			snv
CUP-50							fusion				snv																					fusion						fusion				fusion
CUP-51					snv;hdel						snv	snv		snv																snv												fusion
CUP-52		snv																															indel
CUP-53											indel													snv											snv				snv
CUP-54											snv																						snv		snv												indel
CUP-55		snv	snv		snv	snv	snv	snv	snv	snv	snv	snv	snv
CUP-56
CUP-57																												snv
CUP-58			snv														snv																										snv
CUP-59													snv																																	snv
CUP-60																												snv	snv			snv	snv	snv
CUP-61				snv	snv	snv	snv									fusion										snv									snv											snv
CUP-62												snv		snv	snv																													fusion
CUP-63														fusion						fusion																				snv
CUP-64			snv			snv		fusion				snv			snv				snv																snv						snv
CUP-65
CUP-66	fusion										snv																				snv
CUP-67	snv		snv						snv		snv				snv	snv						snv				snv			snv		fusion		snv		snv	snv							snv	snv;fusion	snv				snv
CUP-68																																															indel
CUP-69																							snv
CUP-70								fusion					snv				snv																			fusion
[truncated: 29 more columns]

## Sheet: Fig. 2e,f
Strings Figure 2e	n
Transcriptome TCGA	20
Transcriptome MASTER	25
Methylome TCGA	25
Transcriptome TCGA + Transcriptome MASTER	8
Transcriptome TCGA + Methylome TCGA	8
Transcriptome MASTER + Methylome TCGA	3
Transcriptome MASTER + Methylome TCGA + Transcriptome TCGA	12
Strings Figure 2f
Transcriptome TCGA	35
Transcriptome MASTER	35
Transcriptome TCGA + Transcriptome MASTER	20

## Sheet: Fig. 3
PID	gene1	gene2	strand1.gene.fusion.	strand2.gene.fusion.	breakpoint1	breakpoint2	site1	site2	type	direction1	direction2	split_reads1	split_reads2	discordant_mates	confidence	closest_genomic_breakpoint1	closest_genomic_breakpoint2	filters	fusion_transcript	read_identifiers
CUP-01	FGFR2	WAC	-/-	+/+	10:123243212	10:28906586	splice-site	splice-site	inversion	upstream	upstream	229	282	415	high	.	.	duplicates(302)	.	.
CUP-04	MXI1	NUTM1	+/+	+/+	10:112039844	15:34640170	splice-site	splice-site	translocation	downstream	upstream	174	249	268	high	.	.	duplicates(155)	.	.
CUP-10	FGFR2	BICC1	-/-	+/+	10:123243212	10:60566344	splice-site	splice-site	inversion	upstream	upstream	6	6	2	high	.	.	duplicates(96)	.	.
CUP-30	FGFR2	CLIP1	-/-	-/-	10:123243212	12:122773089	splice-site	splice-site	translocation	upstream	downstream	4	6	9	high	.	.	duplicates(14)	.	.
CUP-44	FGFR2	NOL4	-/-	-/-	10:123243212	18:31463389	splice-site	splice-site	translocation	upstream	downstream	220	207	354	high	.	.	duplicates(354)	.	.
CUP-47	FGFR2	BICC1	-/-	+/+	10:123243212	10:60461834	splice-site	splice-site	inversion	upstream	upstream	53	29	28	high	.	.	duplicates(21),mismappers(10)	.	.
CUP-63	FGFR2	SORBS1	-/-	-/-	10:123243212	10:97200938	splice-site	splice-site	deletion	upstream	downstream	144	158	82	high	.	.	duplicates(178)	.	.

## Sheet: Fig. 4
Figure 4a
Basket	n	State
Tyrosine Kinases	47	recommended
DNA Damage Response	26	recommended
RAF-MEK-ERK	19	recommended
Immune Evasion	14	recommended
Cell Cycle	13	recommended
PI3K-AKT-mTOR	6	recommended
Developmental Pathways	5	recommended
Other	34	recommended
Figure 4b
Basket	n	State
Tyrosine Kinases	9	applied
DNA Damage Response	3	applied
RAF-MEK-ERK	1	applied
Immune Evasion	7	applied
Cell Cycle	0	applied
PI3K-AKT-mTOR	0	applied
Developmental Pathways	1	applied
Other	4	applied

## Sheet: Fig. 5a
#	arrow start	arrow end	pfs1 start	pfs1 end	pfs2 start	pfs2 end	continued response	died
CUP-69	0	86	78	81	83	86	no	no
CUP-57	0	80	45	47	47	80	yes	no
CUP-38	0	49	37	40	41	49	no	no
CUP-18	0	46	21	23	23	46	yes	no
CUP-08	0	40	21	26	27	40	no	no
CUP-41	0	34	24	27	30	34	no	yes
CUP-42	0	33	20	27	28	30	no	no
CUP-16	0	33	20	30	31	32	no	yes
CUP-20	0	31	13	15	16	31	no	yes
CUP-62	0	29	13	20	21	29	no	yes
CUP-48	0	25	10	13	19	25	no	no
CUP-15	0	23	x	x	11	23	yes	no
CUP-39	0	22	12	16	16	22	yes	yes
CUP-49	0	19	7	10	13	19	yes	no
CUP-05	0	17	9	11	13	17	no	yes
CUP-51	0	16	5	6	7	16	yes	no
CUP-25	0	11	x	x	1	11	no	no
CUP-70	0	11	x	x	3	11	no	yes
CUP-21	0	11	4	6	7	11	no	yes
CUP-02	0	10	1	4	4	10	no	no

## Sheet: Fig. 5b
start node	end node	n
PR	SD	1
	PD	1
SD	PR	4
	SD	1
PD	CR	1
	PR	4
	MR	2
	SD	3
	PD	3

## Sheet: Suppl. Fig. 4a
#	time	status	pfs
1	2.30112	2	1
2	3.02433	2	1
3	7.52794	2	1
4	2.00526	2	1
5	9.99343	2	1
6	1.61078	2	1
7	2.10388	2	1
8	2.92571	2	1
9	1.01907	2	1
10	3.02433	2	1
11	1.93951	2	1
12	3.71466	2	1
13	4.04339	2	1
14	5.02959	2	1
15	2.49836	2	1
16	6.73899	2	1
17	2.00526	2	1

## Sheet: Suppl. Fig. 4b
#	time	status	pfs
1	6.24658	2	2
2	6.80548	1	2
3	5.09589	2	2
4	3.02466	2	2
5	1.64384	2	2
6	26.4658	1	2
7	10.0274	1	2
8	5.62192	2	2
9	7.79178	2	2
10	9.79726	1	2
11	3.64932	2	2
12	23.3425	2	2
13	3.55068	2	2
14	6.01644	2	2
15	11.0466	1	2
16	12.1973	1	2
17	5.98356	1	2
18	5.91781	1	2
19	2.07123	1	2
20	3.74795	1	2

## Sheet: Suppl. Fig. 4c
#	time	status	pfs
1	4.04384	1	a
2	6.6411	1	a
3	4.50411	1	a
4	4.60274	1	a
5	4.96438	1	a
6	6.37808	1	a
7	2.76164	1	a
8	16.1753	1	a
9	3.94521	1	a
10	10.2247	1	a
11	6.93699	1	a

## Sheet: Suppl. Fig. 4d
#	time	status	pfs
1	3.94521	1	b
2	4.83288	1	b
3	3.58356	1	b
4	2.72877	0	b
5	3.18904	1	b
6	3.02466	1	b
7	4.10959	1	b
8	2.86027	1	b
9	3.8137	1	b
10	4.01096	1	b
11	0.821918	1	b
12	5.03014	1	b

[truncated: 4 more sheets: Suppl. Fig. 4e,f, Suppl. Fig. 4g, Suppl. Fig. 4h, Fig. S4i]
